# Supplementary material for: Graphene oxide electrodes enable electrical stimulation of distinct calcium signalling in brain astrocytes
Source: Nat Nanotechnol. 2024 Jul 10;19(9):1344–53. doi: 10.1038/s41565-024-01711-4 (PMC11405283; doi:10.1038/s41565-024-01711-4)
Supplement: Supplementary file 3 — Source data for bar–dot plot and statistics in Supplementary Fig. 4. [file 41565_2024_1711_MOESM3_ESM.xlsx]

## Sheet: Fig S4a 
	GO CTRL			GO CTRL		GO NO EXT CA			GO CTRL		GO 2APB		GO CPA			GO CTRL		GO RN		GO HC		GO VERAP			GO CTRL		GO CAFF			GO CTRL		GORYAN			GO CTRL		GO U73122		GO PTX					RGO CTRL			RGO CTRL		RGO NO EXT CA
Experiment, Device type	ΔF/F		Experiment, Device type	ΔF/F	Experiment, Device type	ΔF/F		Experiment, Device type	ΔF/F	Experiment, Device type	ΔF/F	Experiment, Device type	ΔF/F		Experiment, Device type	ΔF/F	Experiment, Device type	ΔF/F	Experiment, Device type	ΔF/F	Experiment, Device type	ΔF/F		Experiment, Device type	ΔF/F	Experiment, Device type	ΔF/F		Experiment, Device type	ΔF/F	Experiment, Device type	ΔF/F		Experiment, Device type	ΔF/F	Experiment, Device type	ΔF/F	Experiment, Device type	ΔF/F				Experiment, Device type	ΔF/F		Experiment, Device type	ΔF/F	Experiment, Device type	ΔF/F
Experiment 1	0.05404		Experiment 1	0.05404	Experiment 1	0.04859		Experiment 1	0.05404	Experiment 1	0.03316	Experiment 1	0.03593		Experiment 1	0.05404	Experiment 1	0.02349	Experiment 1	0.04458	Experiment 1	0.13727		Experiment1	0.036	Experiment1	0.116		Experiment1	0.092	Experiment1	0.16		Experiment1	0.35	Experiment1	0.03	Experiment1	0.037				Experiment 1	0.13089		Experiment 1	0.13089	Experiment 1	0.06847
GO	0.03669		GO	0.03669	GO-NO EXT CA	0.06436		GO	0.03669	GO 2APB	0.09035	GO CPA	0.02817		GO	0.03669	GO RN	0.06769	GO HC	0.02043	GO verapamil	0.07274		GO	0.18	GO caffeine	0.121		GO	0.12	GO Ryanodine	0.065		GO	0.13	GO U73122	0.03	GO PTX	0.023				RGO	0.02135		RGO	0.02135	RGO NO EXT CA	0.11105
--	0.10936		--	0.10936		0.03922		--	0.10936		0.02633	--	0.02172		--	0.10936	--	0.02264	Experiment 2	0.07997	--	0.19692			0.06		0.019			0.035		0.19			0.04		0.1		0.044				--	0.0473		--	0.0473		0.03777
--	0.05016		--	0.05016		0.04056		--	0.05016		0.04868	--	0.02031		--	0.05016	--	0.0223	GO HC	0.05907	--	0.12536			0.04		0.039			0.075		0.046			0.17		0.026		0.066				--	0.02217		--	0.02217		0.03399
--	0.09087		--	0.09087		0.07214		--	0.09087		0.02942	--	0.03316		--	0.09087	Experiment 2	0.01666	Experiment 3	0.03817	--	0.04136			0.028		0.089			0.063		0.06			0.07		0.04		0.085				--	0.03074		--	0.03074	--	0.05252
--	0.18048		--	0.18048	Experiment 2	0.03018		--	0.18048		0.02244	Experiment 2	0.02066		--	0.18048	GO RN		GO HC	0.0405	--	0.11742		Experiment2	0.05		0.09			0.1		0.052			0.15	Experiment2	0.08		0.055				--	0.05595		--	0.05595	--	0.07486
--	0.15708		--	0.15708	GO-NO EXT CA	0.05591		--	0.15708		0.01974	GO CPA	--		--	0.15708				0.02308	--	0.09565		GO	0.08		0.11			0.034		0.03			0.2	GO U73123	0.2		0.04				Experiment 2	0.19019		Experiment 2	0.19019	--	0.05344
--	0.07965		--	0.07965		0.02259		--	0.07965		0.04627	--	--		--	0.07965				0.02495	--	0.05172			0.2	Experiment2	0.05			0.041		0.037			0.3		0.09		0.022				RGO	0.0201		RGO	0.0201	--	0.02254
--	0.06629		--	0.06629		0.02249		--	0.06629	Experiment 2	0.07621	--	--		--	0.06629				0.03288	--	0.12553			0.09	GO caffeine	0.02			0.042		0.03			0.04		0.029		0.1				--	0.03973		--	0.03973	--	0.06163
--	0.04136		--	0.04136	Experiment 3	0.09507		--	0.04136	GO 2APB	0.03011				--	0.04136				0.06109	--	0.04972		Experiment3	0.027		0.029			0.12		0.06			0.1		0.057		0.07				--	0.02039		--	0.02039	Experiment 2	0.05633
--	0.05771		--	0.05771	GO-NO EXT CA	0.09559		--	0.05771	--	0.03299				--	0.05771				0.03288	--	0.08842		GO	0.032	Experiment3	0.045			0.1		0.12			0.03		0.037		0.025				--	0.02323		--	0.02323	RGO NO EXT CA	0.04327
--	0.04677		--	0.04677		0.03217		--	0.04677	--	0.03408				--	0.04677				0.05064	--	0.11288			0.027	GO caffeine	0.048			0.1		0.033			0.1		0.04		0.055				--	0.02614		--	0.02614		0.0462
--	0.08836		--	0.08836		0.14133		--	0.08836	--	0.02831				--	0.08836					--	0.0246			0.048		0.02			0.084		0.03			0.07		0.03		0.08				Experiment 3	0.0698		Experiment 3	0.0698		0.02545
--	0.03063		--	0.03063		0.01555		--	0.03063	--	0.04976				--	0.03063					--	0.03244			0.032		0.04			0.043		0.18		--	0.08		0.07		0.03				RGO	0.04355		RGO	0.04355	--	0.05632
--	0.03187		--	0.03187		0.07866		--	0.03187	--	0.02327				--	0.03187					--	0.03188			0.062		0.02			0.045		0.053		Experiment2	0.0540445	Experiment3	0.09		0.03				--	0.11237		--	0.11237	--	0.03061
Experiment 2	0.07867		Experiment 2	0.07867		0.14669		Experiment 2	0.07867	--	0.02067				Experiment 2	0.07867					Experiment 2	0.19059			0.114	Experiment3	0.06			0.14	Experiment2	0.18		GO	0.0366943	GO U73123	0.08		0.05					0.1131			0.1131	--	0.02341
GO	0.0219		GO	0.0219				GO	0.0219		0.02238				GO	0.0219					GO verapamil	0.10636		Experiment4	0.17	GO caffeine	0.04			0.026	GO Ryanodine	0.042			0.109365		0.1		0.1					0.09133			0.09133	--	0.02199
--	0.02766		--	0.02766				--	0.02766						--	0.02766						0.11904		GO	0.082					0.1		0.03			0.0501619		0.057	Experiment2	0.07					0.03483			0.03483	Experiment 3	0.02454
--	0.02233		--	0.02233				--	0.02233						--	0.02233						0.0472			0.058					0.11		0.046			0.0908745		0.04	GO PTX	0.07					0.03848			0.03848	RGO NO EXT CA	0.03659
--	0.09462		--	0.09462				--	0.09462						--	0.09462						0.02513			0.051					0.09		0.033		--	0.180483		0.1		0.17				--	0.07491		--	0.07491		0.03993
--	0.04661		--	0.04661				--	0.04661						--	0.04661						0.08901			0.03					0.07		0.11			0.15708		0.1		0.14				Experiment 4	0.02697		Experiment 4	0.02697		0.07355
--	0.07969		--	0.07969				--	0.07969						--	0.07969						0.08854			0.18					0.068		0.06			0.0796529		0.1		0.3				RGO	0.12185		RGO	0.12185
--	0.05406		--	0.05406				--	0.05406						--	0.05406						0.02528			0.07					0.048		0.036			0.0662851		0.1		0.082				--	0.02085		--	0.02085
--	0.13837		--	0.13837				--	0.13837						--	0.13837					--	0.0904			0.09					0.059		0.08			0.0413562		0.09		0.12				--	0.02812		--	0.02812
Experiment 3	0.26431		Experiment 3	0.26431				Experiment 3	0.26431						Experiment 3	0.26431					Experiment 3	0.19753		Experiment 5	0.0540445				Experiment2	0.17		0.07			0.0577109		0.06		0.027					0.02722			0.02722
GO	0.29072		GO	0.29072				GO	0.29072						GO	0.29072					GO verapamil	0.12919		GO	0.0366943				GO	0.032		0.029			0.0467671		0.3		0.07					0.02001			0.02001
--	0.05866		--	0.05866				--	0.05866		--				--	0.05866					--	0.18709			0.109365					0.052		0.08			0.0883636		0.04		0.026					0.02971			0.02971
--	0.25389		--	0.25389				--	0.25389		--				--	0.25389					--	0.05108			0.0501619					0.02		0.12			0.0306275		0.04		0.046				Experiment 5	0.23828
--	0.2735		--	0.2735				--	0.2735		--				--	0.2735					--	0.16265		--	0.0908745					0.045		0.042			0.0318688				0.37				RGO	0.08659
--	0.16868		--	0.16868				--	0.16868		--				--	0.16868					--	0.08407		--	0.180483					0.058		0.11		Experiment3	0.0786681				0.1					0.03239			--
--	0.239		--	0.239				--	0.239		--				--	0.239					--	0.08266		--	0.15708					0.05		0.07		GO	0.0218984				0.11					0.03652		--
--	0.11933		--	0.11933				--	0.11933		--				--	0.11933					--	0.11608		--	0.0796529					0.03		0.038			0.027658				0.042					0.02922
--	0.13418		--	0.13418				--	0.13418		--				--	0.13418					--	0.0413		--	0.0662851					0.032		0.08			0.0223341				0.1					0.02852
--	0.07545		--	0.07545				--	0.07545						--	0.07545					--	0.11763		--	0.0413562					0.02	Experiment3	0.22			0.0946218				0.2					0.03282
--	0.11922		--	0.11922				--	0.11922		--				--	0.11922					--	0.07153		--	0.0577109					0.041	GO Ryanodine	0.1			0.0466084				0.07					0.02991
--	0.23722		--	0.23722				--	0.23722		--				--	0.23722					--	0.08385		--	0.0467671					0.023		0.07			0.0796926			Experiment3	0.11					0.07579
--	0.17682		--	0.17682				--	0.17682		--				--	0.17682					--	0.07031		--	0.0883636					0.13		0.29		--	0.0540606			GO PTX	0.12					0.02047
Experiment4	0.07838		Experiment4	0.07838				Experiment 4	0.07838		--				Experiment 4	0.07838					--	0.17267		--	0.0306275					0.076		0.51		--	0.138371				0.15					0.0431
GO	0.06231		GO	0.06231				GO	0.06231		--				GO	0.06231					--	0.14461		--	0.0318688					0.16		0.19		Experiment5	0.26431				0.05				Experiment 6	0.09296
--	0.11498		--	0.11498				--	0.11498						--	0.11498					--	0.13897		Experiment 6	0.0786681				--	0.096		0.41		GO	0.290721				0.15				RGO	0.22852
--	0.09345		--	0.09345				--	0.09345						--	0.09345					--	0.15887		GO	0.0218984				--	0.06		0.086			0.058659				0.12				--	0.02771
--	0.0953		--	0.0953				--	0.0953						--	0.0953					--	0.10474			0.027658				--	0.026		0.24			0.253895				0.05				--	0.08737
--	0.08037		--	0.08037				--	0.08037						--	0.08037					--	0.04048			0.0223341				Experiment3	0.065		0.19			0.273502									0.11009
--	0.08906		--	0.08906				--	0.08906						--	0.08906					--	0.03123		--	0.0946218				GO	0.21		0.05			0.168682									0.1855
--	0.05672		--	0.05672				--	0.05672						--	0.05672					--	0.03769		--	0.0466084					0.042		0.35			0.239									0.0647
--	0.08752		--	0.08752				--	0.08752						--	0.08752					--	0.04738		--	0.0796926					0.054		0.09			0.119327									0.08471
--	0.05824		--	0.05824				--	0.05824						--	0.05824					--	0.06519		--	0.0540606					0.056		0.08			0.13418									0.18693
--	0.10313		--	0.10313				--	0.10313						--	0.10313					--	0.18616		--	0.138371					0.028		0.06			0.0754496									0.20838
--	0.05878		--	0.05878				--	0.05878						--	0.05878					--	0.13006		Experiment 7	0.26431					0.065		0.047			0.119221									0.1792
--	0.07504		--	0.07504				--	0.07504						--	0.07504					--	0.13138		GO	0.290721					0.11		0.11			0.23722									0.16215
--	0.09628		--	0.09628				--	0.09628						--	0.09628					--	0.08288			0.058659					0.08		0.08			0.176819									0.08503
--	0.08671		--	0.08671				--	0.08671						--	0.08671					Experiment 4	0.15592			0.253895					0.037		0.047		Experiment6	0.0783828				--					0.05206
Experiment 5	0.08416		--					Experiment 5	0.08416						Experiment 5	0.08416					GO verapamil	0.02901		--	0.273502					0.034		0.12		GO	0.0623143									0.02965
GO	0.389							GO	0.389						GO	0.389					--	0.02625		--	0.168682					0.032		0.15			0.114983									0.05801
--	0.13467							--	0.13467						--	0.13467					--	0.08495		--	0.239					0.025		0.2			0.0934468			--						0.05641
--	0.19048							--	0.19048						--	0.19048					--	0.14249		--	0.119327					0.13					0.0953009			--						0.04489
Experiment 6	0.26947							Experiment 6	0.26947						Experiment 6	0.07107					--	0.03833		--	0.13418					0.075					0.0803704			--						0.08939
GO	0.19591							GO	0.19591						GO	0.0764					--	0.08668		--	0.0754496					0.11					0.0890581			--						0.04406
--	0.25813							--	0.25813						--	0.02843						0.17307		--	0.119221					0.08					0.0567172			--						0.08062
--	0.34912							--	0.34912						--	0.05352						0.10198		--	0.23722					0.083					0.0875206			--					Experiment 7	0.06469
--	0.34917							--	0.34917						--	0.03952						0.0518		--	0.176819					0.035					0.058244			--					RGO	0.07202
--	0.28386							--	0.28386						--	0.03155						0.10218		Experiment 8	0.0783828					0.08					0.103127								--	0.07017
--	0.23675							--	0.23675						--	0.02819						0.06233		GO	0.0623143					0.15					0.0587817								--	0.04413
--	0.02316							--	0.02316						--	0.0483						0.10497			0.114983					0.6					0.0750361								--	0.10452
--	0.02929							--	0.02929						Experiment 7	0.06673						0.12398			0.0934468					0.56					0.0962821								--	0.02963
--	0.02196							--	0.02196						GO	0.0369						0.06132		--	0.0953009					0.25					0.0867066								--	0.13261
Experiment 7	0.0287							Experiment 7	0.0287						--	0.02546								--	0.0803704					0.12				Experiment7	0.0841617								--	0.04158
GO	0.02134							GO	0.02134						--	0.02784								--	0.0890581					0.17				GO	0.389001								--	0.11208
--	0.02434							--	0.02434						--									--	0.0567172					0.41					0.134668								Experiment 8	0.0455
--	0.03698							--	0.03698						--									--	0.0875206					0.52					0.190478								RGO	0.16416
--	0.02973							--	0.02973						--									--	0.058244					0.09													--	0.05542
--	0.03566							--	0.03566						--									--	0.103127					0.4													--	0.13721
--	0.03295							--	0.03295						--									--	0.0587817					0.13													--	0.06796
--	0.02124							--	0.02124						--									--	0.0750361					0.11													Experiment 9	0.12897
--	0.02351							--	0.02351						--									--	0.0962821					0.15													RGO	0.03657
--	0.02237							--	0.02237						--									--	0.0867066					0.28													--	0.14863
--	0.04701							--	0.04701						--									Experiment 9	0.0841617					0.27														0.03026
--	0.02509							--	0.02509						--									GO	0.389001					0.086														0.15622
--	0.02265							--	0.02265						--									--	0.134668					0.13														0.11593
--	0.02802							--	0.02802																0.190478					0.09														0.1533
--	0.02327							--	0.02327																					0.12														0.05431
Experiment 8	0.07107																													0.29														0.10547
GO	0.0764																													0.21														0.16023
--	0.02843																													0.067														0.13199
--	0.05352																													0.2													--	0.1135
--	0.03952																													0.12													Experiment 10	0.02228
--	0.03155																													0.14													RGO	0.09151
--	0.02819																												Experiment4	0.0540445													--	0.02378
--	0.0483																												GO	0.0366943													--	0.04317
Experiment 9	0.06673																													0.109365													--	0.04672
GO	0.0369																													0.0501619													Experiment 11	0.09723
--	0.02546																													0.0908745													RGO	0.0657
--	0.02784																													0.180483														0.01615
--																														0.15708														0.02111
--																														0.0796529														0.02114
--																														0.0662851														0.0799
--																														0.0413562														0.04103
--																														0.0577109														0.04672
--																														0.0467671														0.02509
--																														0.0883636														0.02281
--																														0.0306275													Experiment 12	0.04344
--																														0.0318688													RGO	0.11299
--																													Experiment5	0.0786681														0.04743
--																													GO	0.0218984					--									0.0223
																														0.027658					--									0.17857
																														0.0223341					--									0.05539
																													--	0.0946218					--									0.07009
																													--	0.0466084					--									0.13149
																													--	0.0796926														0.20552
																													--	0.0540606														0.09363
																													--	0.138371
																													Experiment6	0.26431
																													GO	0.290721
																														0.058659
			--																											0.253895
			--																											0.273502
			--																											0.168682
			--																											0.239
			--																											0.119327
			--																											0.13418
			--																											0.0754496
																														0.119221
																														0.23722
																														0.176819
																													Experiment7	0.0783828
																													GO	0.0623143
																														0.114983
																														0.0934468
																														0.0953009
																														0.0803704
																														0.0890581
																														0.0567172
																														0.0875206
																														0.058244
																														0.103127
																														0.0587817
																														0.0750361
																														0.0962821
																														0.0867066
																													Experiment8	0.0841617
																													GO	0.389001
																														0.134668
																														0.190478
																														--
																																															--
																																														--	--
																																														--	--
																																														--	--
																																														--	--
																																														--	--
																																														--	--
																																														--	--
																																														--
																									--
																								--
																								--
																								--
																								--

## Sheet: Fig S4b 
	GO CTRL			GO CTRL		GO NO EXT CA			GO CTRL		GO 2APB		GO CPA			GO CTRL		GO RN		GO HC		GO VERAP			GO CTRL		GO CAFF			GO CTRL		GORYAN			GO CTRL		GO U73122		GO PTX					RGO CTRL			RGO CTRL		RGO NO EXT CA
Experiment, Device type	N PEAKS		Experiment, Device type	N PEAKS	Experiment, Device type	N PEAKS		Experiment, Device type	N PEAKS	Experiment, Device type	N PEAKS	Experiment, Device type	N PEAKS		Experiment, Device type	N PEAKS	Experiment, Device type	N PEAKS	Experiment, Device type	N PEAKS	Experiment, Device type	N PEAKS		Experiment, Device type	N PEAKS	Experiment, Device type	N PEAKS		Experiment, Device type	N PEAKS	Experiment, Device type	N PEAKS		Experiment, Device type	N PEAKS	Experiment, Device type	N PEAKS	Experiment, Device type	N PEAKS				Experiment, Device type	3		Experiment, Device type	N PEAKS	Experiment, Device type	N PEAKS
Experiment 1	1		Experiment 1	1	Experiment 1	--		Experiment 1	1	Experiment 1	2	Experiment 1	1		Experiment 1	1	Experiment 1	1	Experiment 1	1	Experiment 1	1		Experiment1	1	Experiment1	1		Experiment1	1	Experiment1	3		Experiment1		Experiment1	1	Experiment1	4				Experiment 1	2		Experiment 1	3	Experiment 1	3
GO	1		GO	1	GO-NO EXT CA	3		GO	1	GO 2APB	3	GO CPA	2		GO	1	GO RN	2	GO HC	1	GO verapamil	3		GO	2	GO caffeine	2		GO	3	GO Ryanodine	2		GO	3	GO U73122	1	GO PTX	1				RGO	2		RGO	2	RGO NO EXT CA	1
--	1		--	1		3		--	1		1	--	1		--	1	--	1	Experiment 2	1	--	2			3		2			1		2			4		1		1				--	2		--	2		2
--	1		--	1		1		--	1		2	--	1		--	1	--	1	GO HC	2	--	2			2		1			1		1			1		1		3				--	1		--	2		1
--	1		--	1		3		--	1		3	--	1		--	1	Experiment 2	1	Experiment 3	1	--	1			1		1			1		1			3		1		2				--	2		--	1	--	1
--	1		--	1	Experiment 2	3		--	1		1	Experiment 2	1		--	1	GO RN		GO HC	2	--	4		Experiment2	1		1			1		2			1	Experiment2	1		1				--	1		--	2	--	1
--	1		--	1	GO-NO EXT CA	3		--	1		1	GO CPA	--		--	1				1	--	1		GO	1		1			1		1			1	GO U73123	1		2				Experiment 2	1		Experiment 2	1	--	2
--	1		--	1		3		--	1		2	--			--	1				1	--	1			1	Experiment2	2			1		1			1		1		2				RGO	1		RGO	1	--	2
--	1		--	1		3		--	1	Experiment 2	2	--			--	1				1	--	1			1	GO caffeine	2			1		1			2		1		2				--	1		--	1	--	1
--	1		--	1	Experiment 3	1		--	1	GO 2APB	1				--	1				2	--	1		Experiment3	1		1			2		1			1		1		4				--	1		--	1	Experiment 2	1
--	1		--	1	GO-NO EXT CA	1		--	1	--	1				--	1				1	--	2		GO	1	Experiment3	1			3		2			1		1		4				--	2		--	1	RGO NO EXT CA	1
--	1		--	1		1		--	1	--	1				--	1				1	--	2			1	GO caffeine	1			2		1			1		1		4				--	1		--	2		1
--	1		--	1		1		--	1	--	1				--	1					--	2			1		1			2		1			2		1		4				Experiment 3	1		Experiment 3	1		1
--	1		--	1		1		--	1	--	1				--	1					--	1			1		1			3		1		--	1		1		1				RGO	2		RGO	1	--	1
--	1		--	1		1		--	1	--	1				--	1					--	3			1		1			3		1		Experiment2	1	Experiment3	1		1				--	3		--	2	--	1
Experiment 2	1		Experiment 2	1		1		Experiment 2	1	--	1				Experiment 2	1					Experiment 2	6			1	Experiment3	1			2	Experiment2	2		GO	1	GO U73123	1		2					1			3	--	5
GO	1		GO	1		2		GO	1		1				GO	1					GO verapamil	9		Experiment4	2	GO caffeine	1			1	GO Ryanodine	1			1		2		4					4			1	--	1
--	1		--	1				--	1						--	1						3		GO	2					3		1			1		1	Experiment2	1					1			4	Experiment 3	1
--	1		--	1				--	1						--	1						7			2					3		1			1		1	GO PTX	2					1			1	RGO NO EXT CA	1
--	1		--	1				--	1						--	1						4			1					1		3		--	1		1		6				--	5		--	1		1
--	1		--	1				--	1						--	1						3			1					2		1			1		1		3				Experiment 4	4		Experiment 4	5		1
--	1		--	1				--	1						--	1						4			2					1		1			1		1		2				RGO	5		RGO	4
--	1		--	1				--	1						--	1						3			1					2		1			1		1		2				--	2		--	5
--	1		--	1		--		--	1						--	1					--	1			3					3		1			1		1		1				--	6		--	2
Experiment 3	1		Experiment 3	1		--		Experiment 3	1						Experiment 3	1					Experiment 3	10		Experiment 5	1				Experiment2	2		1			1		1		5					3			6
GO	1		GO	1		--		GO	1						GO	1					GO verapamil	7		GO	1				GO	2		1			1		1		3					4			3
--	1		--	1		--		--	1		--				--	1					--	9			1					1		1			1		1		1					1			4
--	1		--	1		--		--	1						--	1					--	7			1					1		2			1		1		4				Experiment 5	2					--
--	1		--	1		--		--	1						--	1					--	5		--	1					1		1			1				2				RGO	1					--
--	1		--	1		--		--	1						--	1					--	1		--	1					2		3		Experiment3	1				6					2					--
--	1		--	1		--		--	1						--	1					--	1		--	1					1		1		GO	1				7					1		--			--
--	2		--	2		--		--	2						--	2					--	5		--	1					1		2			1				2					1			--		--
--	1		--	1		--		--	1						--	1					--	2		--	1					1		2			1				4					1			--		--
--	2		--	2		--		--	2						--	2					--	1		--	1					1	Experiment3	1			1				3					2
--	1		--	1		--		--	1						--	1					--	1		--	1					1	GO Ryanodine	1			1				2					1
--	1		--	1		--		--	1						--	1					--	3		--	1					1		1			1				1					1
--	1		--	1		--		--	1						--	1					--	3		--	1					2		1		--	1			Experiment3	3					1
Experiment4	1		Experiment4	1		--		Experiment 4	1						Experiment 4	1					--	8		--	1					2		3		--	1			GO PTX	1					5
GO	1		GO	1		--		GO	1						GO	1					--	6		--	1					2		1		Experiment5	1				2				Experiment 6	2
--	1		--	1		--		--	1						--	1					--	5		Experiment 6	1				--	1		1		GO	1				2				RGO	1
--	1		--	1		--		--	1						--	1					--	--		GO	1				--	1		1			1				1				--	2
--	1		--	1		--		--	1						--	1					--	2			1				--	1		1			1				1				--	1
--	2		--	2		--		--	2						--	2					--	6			1				Experiment3	1		4			1									4
--	1		--	1		--		--	1						--	1					--	7		--	1				GO	1		5			1									3
--	1		--	1		--		--	1						--	1					--	1		--	1					1		3			1									5
--	1		--	1		--		--	1						--	1					--	1		--	1					1		2			1									5
--	1		--	1		--		--	1						--	1					--	8		--	1					1		2			2									3
--	1		--	1		--		--	1						--	1					--	1		--	1					1		1			1									5
--	1		--	1		--		--	1						--	1					--	8		Experiment 7	1					1		1			2									3
--	1		--	1		--		--	1						--	1					--	3		GO	1					1		2			1									4
--	1		--	1		--		--	1						--	1					--	2			1					1		3			1									2
--	1		--	1		--		--	1						--	1					Experiment 4	1			1					1		1		Experiment6	1									1
Experiment 5	2		--			--		Experiment 5	2						Experiment 5	2					GO verapamil	5		--	1					1		1		GO	1									3
GO	1					--		GO	1						GO	1					--	2		--	1					1		1			1									1
--	1					--		--	1						--	1					--	2		--	--					1		4			1									5
--	2			--		--		--	2						--	2					--	4		--	1					2		2			1									4
Experiment 6	2			--				Experiment 6	2						Experiment 6	1					--	2		--	2					1					1									1
GO	1							GO	1						GO	1					--	1		--	1					2					2									1
--	1							--	1						--	1						2		--	2					5					1									2
--	1							--	1						--	1						4		--	1					2					1								Experiment 7	1
--	1							--	1						--	1						3		--	1					2					1								RGO	2
--	1							--	1						--	1						1		Experiment 8	1					2					1								--	2
--	1							--	1						--	1						3		GO	1					1					1								--	1
--	1							--	1						--	1						1			1					1					1								--	2
--	2							--	2						Experiment 7	1						1			1					1					1								--	2
--	1							--	1						GO	1						2		--	1					2					1								--	5
Experiment 7	1							Experiment 7	1						--	1						1		--	1					1				Experiment7	1								--	5
GO	1							GO	1						--	1								--	2					1				GO	2								--	1
--	1							--	1						--	--								--	1					1					1								Experiment 8	3
--	1								1						--	--								--	1					2					1								RGO	1
--	1								1						--	--								--	1					1					2								--	3
--	3								3						--									--	1					2													--	2
--	2								2						--									--	1					2													--	1
--	1								1						--									--	1					1													Experiment 9	6
--	2								2						--									--	1					1													RGO	1
--	2								2						--	--								--	1					4													--	1
--	2								2						--	--								Experiment 9	1					4														1
--	2								2						--	--								GO	2					1														5
--	1								1						--	--								--	1					2														5
--	1								1																1					1														3
--	1								1																2					3														2
Experiment 8	1																													3														1
GO	1																													1														4
--	1																													1														1
--	1																													6													--	1
--	1																													1													Experiment 10	1
--	1																													1													RGO	1
--	1																												Experiment4	1													--	1
--	1																												GO	1													--	1
Experiment 9	1																													1													--	1
GO	1																													1													Experiment 11	2
--	1															--														1													RGO	3
--	1																													1														2
--																														1														1
--																														1														5
--																														1														2
--									--																					1														1
--																														1														3
--																														1														2
--																														1														2
--																														1													Experiment 12	2
--																														1													RGO	2
--	--																												Experiment5	1														2
--	--																												GO	1														4
	--																													1														2
	--																													1														3
																													--	1														3
																													--	1														4
																													--	1														3
																													--	1
																													--	1
																													Experiment6	1
																													GO	1
																														1
			--																											1
			--																											1
			--																											1
			--	--																										1
	--		--	--																										2
	--		--	--																										1
	--		--	--																										2
	--			--																										1
	--			--																										1
	--			--																										1
	--																												Experiment7	1
																													GO	1
																														1
																														1
																														1
																														2
																														1
																														1
																														1
																														1
																														1
																														1
																														1
																														1
																														1
																													Experiment8	2
																													GO	1
																														1
																														2
																																														--
																																														--
																																														--
																																														--
																																														--
																																														--
																																														--
																																														--
																								--
																								--
																								--
																								--

## Sheet: Fig S4c 
	GO CTRL			GO CTRL		GO NO EXT CA			GO CTRL		GO 2APB		GO CPA			GO CTRL		GO RN		GO HC		GO VERAP			GO CTRL		GO CAFF			GO CTRL		GO RYAN			GO CTRL		GO U73122			GO PTX					RGO CTRL			RGO CTRL
Experiment, Device type	RESP CELLS%		Experiment, Device type	RESP CELLS%	Experiment, Device type	RESP CELLS%		Experiment, Device type	RESP CELLS%	Experiment, Device type	RESP CELLS%	Experiment, Device type	RESP CELLS%		Experiment, Device type	RESP CELLS%	Experiment, Device type	RESP CELLS%	Experiment, Device type	RESP CELLS%	Experiment, Device type	RESP CELLS%		Experiment, Device type	RESP CELLS%	Experiment, Device type	%RESP CELLS		Experiment, Device type	RESP CELLS%	Experiment, Device type	RESP CELLS%		Experiment, Device type	RESP CELLS%	Experiment, Device type	RESP CELLS%		Experiment, Device type	RESP CELLS%				Experiment, Device type	RESP CELLS%		Experiment, Device type	RESP CELLS%	Experiment, Device type
Experiment 1	78.9474		Experiment 1	78.9474	Experiment 1	62.5		Experiment 1	78.9474	Experiment 1	50	Experiment 1	18.5185		Experiment 1	78.9474	Experiment 1	44.4444	Experiment 1	15.3846	Experiment 1	88.2353		Experiment1	40	Experiment1	63.6364		Experiment1	100	Experiment1			Experiment1	50	Experiment1			Experiment1	RESP CELLS%				Experiment 1	37.5		Experiment 1	37.5	Experiment 1
GO			GO		GO-NO EXT CA			GO		GO 2APB		GO CPA			GO		GO RN		GO HC		GO verapamil			GO		GO caffeine			GO		GO Ryanodine	81.8182		GO		GO U73122	35.7143		GO PTX	50				RGO			RGO		RGO NO EXT CA
--			--					--				--			--		--		Experiment 2	9.09091	--																							--			--
--			--					--				--			--		--		GO HC		--																							--			--
--			--					--				--			--		Experiment 2	9.09091	Experiment 3	47.3684	--																							--			--		--
--			--		Experiment 2			--				Experiment 2	7.14286		--		GO RN		GO HC		--			Experiment2	37.5											Experiment2								--			--		--
--			--		GO-NO EXT CA	40		--				GO CPA			--						--			GO												GO U73123	30							Experiment 2	46.1538		Experiment 2		--
--			--					--							--						--					Experiment2	27.2727																	RGO			RGO	46.1538	--
--			--					--		Experiment 2					--		Experiment 3				--					GO caffeine														43.75				--			--		--
--			--		Experiment 3	66.6667		--		GO 2APB	45.4545				--		GO RN	18.1818			--			Experiment3	69.2308																			--			--		Experiment 2
--			--		GO-NO EXT CA			--				Experiment 3			--						--			GO		Experiment3																		--			--		RGO NO EXT CA
--			--					--				GO CPA	6.25		--						--					GO caffeine	62.5																	--			--
--			--					--		--					--						--																							Experiment 3	66.6667		Experiment 3
--			--					--		--					--						--													--										RGO			RGO		--
--			--					--		--					--						--													Experiment2	90.9091	Experiment3	23.0769							--			--	66.6667	--
Experiment 2	75		Experiment 2	75				Experiment 2	75	--					Experiment 2	75					Experiment 2	88.8889				Experiment3					Experiment2			GO		GO U73123													--
GO			GO					GO							GO						GO verapamil			Experiment4	66.6667	GO caffeine	8.33333				GO Ryanodine	80																	--
--			--					--							--									GO															Experiment2	62.5									Experiment 3
--			--					--							--																								GO PTX										RGO NO EXT CA
--			--					--							--																			--										--			--
--			--					--		Experiment 3					--																													Experiment 4			Experiment 4
--			--					--		GO 2APB	5.55556				--																													RGO	38.8889		RGO
--			--					--							--																				78.9474									--			--
--			--					--							--						--																							--			--	38.8889
Experiment 3	92.8571		Experiment 3	92.8571				Experiment 3	92.8571						Experiment 3	92.8571					Experiment 3			Experiment 5					Experiment2	75
GO			GO					GO							GO						GO verapamil	93.1034		GO	78.9474				GO								28.5714
--			--					--							--						--
--			--					--							--						--																							Experiment 5	42.3077
--			--					--							--						--			--																				RGO
--			--					--							--						--			--										Experiment3
--			--					--							--						--			--										GO	75					58.3333							--
--			--					--							--						--			--
--			--					--							--						--			--
--			--					--							--						--			--							Experiment3
--			--					--							--						--			--							GO Ryanodine	27.2727
--			--					--							--						--			--
--			--					--							--						--			--										--
Experiment4	100		Experiment4	100				Experiment 4	100						Experiment 4	100					--			--										--
GO			GO					GO							GO						--			--										Experiment5	92.8571									Experiment 6	87.5
--			--					--							--						--			Experiment 6	75				--					GO										RGO
--			--					--							--						--			GO					--															--
--			--					--							--						--								--															--
--			--					--							--						--								Experiment3	41.6667							94.1176		Experiment3
--			--					--							--						--			--					GO										GO PTX	40
--			--					--							--						--			--
--			--					--							--						--			--
--			--					--							--						--			--
--			--					--							--						--			--
--			--					--							--						--			Experiment 7	92.8571
--			--					--							--						--			GO
--			--					--							--						--
--			--					--							--						Experiment 4													Experiment6	100
Experiment 5	57.1429		--					Experiment 5	57.1429						Experiment 5	57.1429					GO verapamil	62.5		--										GO
GO								GO							GO						--			--
--								--							--						--			--						41.1765									--
--								--							--						--			--															--
Experiment 6	71.4286							Experiment 6	71.4286						Experiment 6	66.6667					--			--															--
GO								GO							GO						--			--															--
--								--							--									--															--
--								--							--									--															--					Experiment 7
--								--							--									--															--					RGO	56.25
--								--							--									Experiment 8	100															85.7143				--
--								--							--									GO																				--
--								--							--															90														--
--								--							Experiment 7	33.3333																												--
--								--							GO									--																				--
Experiment 7	60							Experiment 7	60						--									--										Experiment7										--
GO								GO							--									--										GO	57.1429									--
--								--							--									--																				Experiment 8
--								--							--									--																				RGO	71.4286
--								--							--									--																				--
--								--							--									--																				--
--								--							--									--																				--
--								--							--									--								55.5556												Experiment 9	54.5455
--								--							--									--																				RGO
--								--							--									--						88.8889														--
--								--							--									Experiment 9	57.1429															56.25
--								--							--									GO
--								--							--									--
--								--
--								--
Experiment 8	66.6667
GO
--																														100
--																																												--
--																																36.3636												Experiment 10	38.4615
--																																												RGO
--																													Experiment4	100														--
--																													GO															--
Experiment 9	33.3333																																											--
GO																																												Experiment 11	66.6667
--																																												RGO
--
--
--																														78.9474
--
--
--
--
--
--																																												Experiment 12	55.5556
--																																												RGO
--																													Experiment5	75		90
--																													GO
																							--						--
																							--						--
																													--
																													--
																													--
																													Experiment6	92.8571
																													GO
			--
			--
			--
			--
			--
			--
			--																													93.3333
																													Experiment7	100
																													GO
																													Experiment8	57.1429
																													GO
																																															--
																																															--
																							--																								--
																							--																								--
																							--																								--
																							--																								--
																							--																								--
																							--																								--
																							--
																							--
																							--
																							--
																							--
																							--
																							--
																							--
																							--
																							--
																							--
																							--
																							--
																							--
																							--
																							--
																							--
																							--
																							--
																							--
																							--
																							--
																							--
																							--
																							--
																							--
																							--
																							--
																							--
																							--
																							--
																							--
																							--
																							--
																							--
																							--
																							--
																							--
																							--
																							--
																							--
																							--
																							--
																							--
																							--
																							--
																							--
																							--
																							--
																								--
																								--
																								--
																								--
[truncated: 29 more columns]

## Sheet: Fig S4d 
	GO CTRL			GO CTRL		GO-NO EXT CA			GO CTRL		GO-2APB		GO-CPA			GO CTRL		GO RN		GO HC		GO VERAP			GO CTRL		GOCAFF			GO CTRL		GORYAN			GO CTRL		GO U73122			GO PTX					RGO CTRL			RGO CTRL
Experiment, Device type	T peak (s)		Experiment, Device type	T peak (s)	Experiment, Device type	T peak (s)		Experiment, Device type	T peak (s)	Experiment, Device type	T peak (s)	Experiment, Device type	T peak (s)		Experiment, Device type	T peak (s)	Experiment, Device type	T peak (s)	Experiment, Device type	T peak (s)	Experiment, Device type	T peak (s)		Experiment, Device type	T peak (s)	Experiment, Device type	T peak (s)		Experiment, Device type	T peak (s)	Experiment, Device type	T peak (s)		Experiment, Device type	T peak (s)	Experiment, Device type	T peak (s)		Experiment, Device type	T peak (s)				Experiment, Device type	T peak (s)		Experiment, Device type	T peak (s)	Experiment, Device type
Experiment 1	50		Experiment 1	50	Experiment 1	--		Experiment 1	50	Experiment 1	252	Experiment 1	100		Experiment 1	50	Experiment 1	72	Experiment 1	195	Experiment 1	120		Experiment1	266	Experiment1	247		Experiment1	197	Experiment1	137		Experiment1	245	Experiment1	262		Experiment1	86				Experiment 1	1		Experiment 1	1	Experiment 1
GO	40		GO	40	GO-NO EXT CA	137		GO	40	GO 2APB	36	GO CPA	114		GO	40	GO RN	180	GO HC	223	GO verapamil	139		GO	62	GO caffeine	30		GO	175	GO Ryanodine	252		GO	116	GO U73122	270		GO PTX	146				RGO	19		RGO	19	RGO NO EXT CA
--	165		--	165		187.5			165		34	--	14		--	165	--	75	Experiment 2	71	--	149			53		38			84		256			228		235			231				--	35		--	35
--	90		--	90		128.5			90		224	--	58		--	90	--	183	GO HC	81	--	124			134		246			240		198			60		231			252				--	31		--	31	--
--	87		--	87		119.5			87		90	--	145		--	87	Experiment 2	185	Experiment 3	232	--	199			262		226			267		188			150		256			138				--	9		--	9	--
--	210		--	210	Experiment 2	1.5			210		44	Experiment 2	157		--	210	GO RN	--	GO HC	35	--	102		Experiment2	230		198			182		191			262	Experiment2	248			174				--	7.5		Experiment 2	7.5	--
--	125		--	125	GO-NO EXT CA	20			125		42	GO CPA	--		--	125				247	--	139		GO	230		243			164		165			261	GO U73123	196			35				Experiment 2	66.5		RGO	66.5	--
--	110		--	110		20			110		46	--			--	110				234	--	182			265	Experiment2	266			147		234			175		250			182				RGO	66.5		--	66.5	--
--	92.5		--	92.5		16			92.5	Experiment 2	13	--			--	92.5				243	--	163			238	GO caffeine	122			119		196			252		266			96				--	117		--	117	Experiment 2
--	90		--	90	Experiment 3	189			90	GO 2APB	11				--	90				217	--	153		Experiment3	258		102			79		65			207		160			123				--	177		--	177	RGO NO EXT CA
--	160		--	160	GO-NO EXT CA	193			160	--	33				--	160				243	--	123		GO	242	Experiment3	263			179		23			205		148			94				--	237		--	237
--	230		--	230		262			230	--	74				--	230				242	--	138			259	GO caffeine	260			98		219			253		20			66				--	173		Experiment 3	173
--	125		--	125		203			125	--	85				--	125					--	130			222		172			66		138			239		233			96				Experiment 3	246		RGO	246	--
--	7.5		--	7.5		140			7.5	--	87				--	7.5					--	188			260		166			81		177		--	153		228			160				RGO	239		--	239	--
--	83.5		--	83.5		138			83.5	--	80				--	83.5					--	118			260		165			54		226		Experiment2	50	Experiment3	256			131				--	127			127	--
Experiment 2	240		Experiment 2	240		213		Experiment 2	240	--	41				Experiment 2	240					Experiment 2	20			256	Experiment3	72			214	Experiment2	180		GO	40	GO U73123	266			33					246			246	--
GO	85		GO	85		154		GO	85		66				GO	85					GO verapamil	27		Experiment4	60	GO caffeine	217			21	GO Ryanodine	234			165		238			178					246			246	Experiment 3
--	210		--	210				--	210						--	210						69		GO	142					94		45			90		256		Experiment2	136					43			43	RGO NO EXT CA
--	100		--	100				--	100		--				--	100						84			91					140		174			87		262		GO PTX	208					186		--	186
--	240		--	240				--	240		--				--	240						78			94					180		182		--	210		221			57				--	246		Experiment 4	246
--	150		--	150				--	150						--	150						148			57					158		148			125		230			26				Experiment 4	88		RGO	88
--	150		--	150				--	150						--	150						17			144					148		241			110		179			249				RGO	42		--	42
--	150		--	150				--	150						--	150						59			90					26		90			92.5		249			125				--	10.5		--	10.5
--	240		--	240				--	240						--	240					--	33			88					207		274			90		212			163				--	70			70
Experiment 3	249		Experiment 3	249				Experiment 3	249						Experiment 3	249					Experiment 3	74		Experiment 5	50				Experiment2	92		261			160		211			50					5			5
GO	249		GO	249				GO	249						GO	249					GO verapamil	91		GO	40				GO	26		53			230		198			29					9.5			9.5
--	237		--	237				--	237						--	237					--	90			165					224		88			125		249			24					52			52
--	240		--	240				--	240						--	240					--	56			90					214		58			7.5		259			81				Experiment 5	120
--	230		--	230				--	230						--	230					--	15		--	87					68		123			83.5					39				RGO	195
--	230		--	230				--	230						--	230					--	93		--	210					11		214		Experiment3	240					43					212		--
--	220		--	220				--	220						--	220					--	95		--	125					262		166		GO	85					196					207			--
--	220		--	220				--	220						--	220					--	43		--	110					263		169			210					42					235			--
--	220		--	220				--	220						--	220					--	74		--	92.5					219		68			100					36					110			--
--	140		--	140				--	140						--	140					--	92		--	90					215	Experiment3	28			240					118					118
--	200		--	200				--	200						--	200					--	114		--	160					258	GO Ryanodine	135			150					124					175
--	200		--	200				--	200						--	200					--	66		--	230					217		138			150				Experiment3	111					104
--	263		--	263				--	263						--	263					--	85		--	125					44		181		--	150				GO PTX	109					30
Experiment4	230		Experiment4	230				Experiment 4	230						Experiment 4	230					--	18		--	7.5					246		176		--	240					115					207
GO	150		GO	150				GO	150						GO	150					--	16		--	83.5					266		196		Experiment5	249					140				Experiment 6	62
--	180		--	180				--	180						--	180					--	33		Experiment 6	240				--	193		232		GO	249					176				RGO	150
--	160		--	160				--	160						--	160					--	31		GO	85				--	233		44			237					129				--	169
--	170		--	170				--	170						--	170					--	39			210				--	254		235			240					122				--	257
--	150		--	150				--	150						--	150					--	63			100				Experiment3	198		205			230										164
--	194		--	194				--	194						--	194					--	54		--	240				GO	250		230			230										223
--	180		--	180				--	180						--	180					--	56		--	150					228		230			220										144
--	190		--	190				--	190						--	190					--	72		--	150					57		237			220										236
--	170		--	170				--	170						--	170					--	134		--	150					254		217			220					--					77
--	210		--	210				--	210						--	210					--	110		--	240					83		149			140										111
--	240		--	240				--	240						--	240					--	31		Experiment 7	249					252		157			200										139
--	165		--	165				--	165						--	165					--	64		GO	249					188		176			200										226
--	180		--	180				--	180						--	180					--	90			237					240		118			263										195
--	160		--	160				--	160						--	160					Experiment 4	165			240					267		266		Experiment6	230										230
Experiment 5	147		--					Experiment 5	147						Experiment 5	147					GO verapamil	42		--	230					249		42		GO	150										143
GO	131							GO	131						GO	131					--	254		--	230					194		194			180										19
--	220							--	220						--	220					--	217		--	220					260		139			160				--						112
--	240							--	240						--	240					--	119		--	220					172					170				--						232
Experiment 6	98							Experiment 6	98						Experiment 6	240					--	236		--	220					162					150				--						167
GO	54							GO	54						GO	240					--	255		--	140					156					194				--						242
--	170							--	170						--	190						30		--	200					249					180				--						5
--	170							--	170						--	120						69		--	200					223					190				--					Experiment 7	222
--	90							--	90						--	160						255		--	263					125					170				--					RGO	176
--	133							--	133						--	140						62		Experiment 8	230					182					210									--	98
--	88							--	88						--	70						95		GO	150					220					240									--	98
--	76							--	76						--	225						154			180					265					165									--	5
--	65							--	65						Experiment 7	152						48			160					179					180									--	140
--	88							--	88						GO	208						219		--	170					83					160									--	196
Experiment 7	206							Experiment 7	206						--	207								--	150					233				Experiment7	147									--	122
GO	199							GO	199						--	205								--	194					249				GO	131									--	195
--	64							--	64						--	240								--	180					158					220									Experiment 8	81
--	223							--	223						--	240								--	190					179					240									RGO	114
--	220							--	220						--	190								--	170					208					--									--	59
--	193							--	193						--	120								--	210					219					--									--	115
--	220							--	220						--	160								--	240					113					--									--	114
--	61							--	61						--	140								--	165					259					--									Experiment 9	170
--	232							--	232						--	70								--	180					224					--									RGO	76
--	187							--	187						--	225								--	160					245					--									--	240
--	198							--	198						--	152								Experiment 9	147					27					--										170
--	197							--	197						--	208								GO	131					219					--										195
--	193							--	193						--	207								--	220					266															70
--	182							--	182							205									240					168															79
--	196							--	196																					258															40
Experiment 8	240								240																					235															85
GO	240								240																					183															85
--	190								190																					229															68
--	120								120																					39														--	200
--	160								160																					248														Experiment 10	26
--	140								140																					215														RGO	26
--	70								70																				Experiment4	50														--	94
--	225								225																				GO	40														--	31
Experiment 9	152								152																					165														--	261
GO	208								208																					90														Experiment 11	257
--	207								207																					87														RGO	107
--	205								205							--														210															110
--									--							--														125															10
--																--														110															155
--																--														92.5															34
--																--														90															85
--									--							--														160															167
--									--							--														230															5
--									--							--														125															66
--									--							--														7.5														Experiment 12	14
--									--							--														83.5														RGO	73
--									--							--													Experiment5	240															62
--																													GO	85															43
																														210															27
																														100															148
																													--	240															70
																													--	150															72
																													--	150															27
																													--	150															27
																													--	240
																													Experiment6	249
																													GO	249
																														237
																														240
																														230
																														230
									--							--														220
									--							--														220
																														220
																														140															--
																														200															--
																														200															--
																														263															--
																													Experiment7	230															--
																													GO	150															--
																														180															--
																														160															--
																														170															--
																														150															--
																														194
																														180
																														190
																														170
																														210
																														240
																														165																		--
																														180																		--
																														160																		--
																													Experiment8	147																		--
																													GO	131																		--
																														220																		--
																														240																		--
																														--																		--
																																																--
																																															--
																																															--
																																															--
																																															--
																																															--
																																															--
																																															--
																																															--
																								--
																								--
																								--
																								--
[truncated: 29 more columns]

## Sheet: Fig S4e
	GO CTRL		GO NO EXT CA		GOVERAP		GOHC		GO RN		GO CPA		GO 2APB		GO CAFF		GORYAN		GOU71322		GO PTX					RGO CTRL		RGO NO EXT CA		RGO VERAP		RGO HC		RGO RN		RGO CPA		RGO 2APB		RGO CAFF		RGO RYAN		RGOU71222		RGO PTX
Experiment, Device type	Tonset (s)	Experiment, Device type	Tonset (s)	Experiment, Device type	Tonset (s)	Experiment, Device type	Tonset (s)	Experiment, Device type	Tonset (s)	Experiment, Device type	Tonset (s)	Experiment, Device type	Tonset (s)	Experiment, Device type	Tonset (s)	Experiment, Device type	Tonset (s)	Experiment, Device type	Tonset (s)	Experiment, Device type	Tonset (s)				Experiment, Device type	Tonset (s)	Experiment, Device type	Tonset (s)	Experiment, Device type	Tonset (s)	Experiment, Device type	Tonset (s)	Experiment, Device type	Tonset (s)	Experiment, Device type	Tonset (s)	Experiment, Device type	Tonset (s)	Experiment, Device type	Tonset (s)	Experiment, Device type	Tonset (s)	Experiment, Device type	Tonset (s)	Experiment, Device type	Tonset (s)
Experiment 1	26	Experiment 1	0	Experiment 1	120	Experiment 1	172	Experiment 1	72	Experiment 1	98	Experiment 1		Experiment1		Experiment1		Experiment1	242	Experiment1	78				Experiment 1	0	Experiment 1	10	Experiment 1	241	Experiment 1	110	Experiment 1	17	Experiment 1	8	Experiment 1	75	Experiment 1	35	Experiment 1	15	Experiment 1	124	Experiment 1	167
GO	38	GO-NO EXT CA	5	GO verapamil	137	GO HC	223	GO RN	165	GO CPA	0	GO 2APB	35	GO caffeine	232	GO Ryanodine	8	GO U73122	257	GO PTX	139				RGO	17	RGO NO EXT CA	43	RGO verapamil	158	RGO HC	102	RGO RN	37	RGO CPA	0	RGO 2APB	38	RGO caffeine	12	RGO Ryanodine	29	RGO U73122	87	RGO PTX	71
--	33		37	--	148	Experiment 2	70	--	75	--	10		0		22		12		167		140				--	10		0		94		150	--	22	--	104	Experiment 2	26	Experiment 2	11		58		85		259
--	83		89	--	124	GO HC	52	--	183	--	28		27		38		51		228		106				--	30	--	41	--	19	--	160	Experiment 2	24	--	8	RGO 2APB	104	RGO caffeine	35		60		40		180
--	0		5	--	188	Experiment 3	161	Experiment 2	179	--	143		58		236		30		220		129				--	5	--	72	--	231	Experiment 2	100	RGO RN	34	--	3		98		18	Experiment 2	10		19		205
--	0	Experiment 2	6	--	97	GO HC	28	GO RN		Experiment 2	150		90		221		30	Experiment2	150		167				--	5	--	33	Experiment 2	213	RGO HC	185	--	77	Experiment 1	115		71		31	RGO Ryanodine	119		52		234
--	0	GO-NO EXT CA	18	--	127		245			GO CPA			44	Experiment2	175		17	GO U73123	196		27					67	--	95	RGO verapamil	250		116	--	31	RGO CPA	54		84		90		225		223		224
--	18		22	Experiment 2	174		220						41	GO caffeine	226		15		157		182					70	--	56		253		132	--	1	--	73		--		135		149		220		100
--	0		19	GO verapamil	164		230					Experiment 2	30		266	Experiment2	37		243		91				Experiment 2	90	Experiment 2	66		251	--	133	--	81	Experiment 1	160		--		93		41		269	Experiment2	80
--	30	Experiment 3	190	--	155		70					GO 2APB	0		122	GO Ryanodine	24		152		113				RGO	176	RGO NO EXT CA	53	--	251	--	90		35	RGO CPA			--		91		235		145	RGO PTX	66
--	0	GO-NO EXT CA	193	--	125		98				--		5	Experiment3	99		4		142		93				--	242		130	--	252	--	131	Experiment 3	36	--					54		211		117		20
--	42	--	258	--	130		237					--	32	GO caffeine	106		26		7		64				--	178		68	--	253	--	90	RGO RN	48				--		154	Experiment 3	220		4		24
--	82	--	196	--	135		237					--	31	--	62		65		224		91				--	13	--	30	--	250	Experiment 3	87	--	67				--	Experiment 3	21	RGO Ryanodine	129		154		22
--	129	--	131		193							--	83	--	154		31		166		137					38	--	90	Experiment 3	253	RGO HC	164	--	2				--	RGO caffeine	6	--	211	Experiment 2	72		93
--	18	--	210		120							--	77	--	163		11	Experiment3	63		124				--	15	--	55	RGO verapamil	74	--	154	--	51		--		--		17		212	RGO U73122	72		88
Experiment 2	111	GO0CA20C	148	Experiment 3	5							--	77	--	157		17	GO U73123	110		25				Experiment 3	15	--	5		108	--	155	--	232		--	--	--				208		154		25
GO	117			GO verapamil	5							--	41	--	--		17		47		62				RGO	10	Experiment 3	60	--	138	--	154	--	261		--	--	--		20		88		44		78
--	97			--	48							--	66		--		17		145	Experiment2	97				--	10	RGO NO EXT CA	99	--	21	--	122	--	44		--	--	--		43		243		46		78
--	61				1							--	--		--	Experiment3	37		188	GO PTX	81				--	57		182	--	35	--	155		45		--	--	--		7		251		60		199
--	78				76							--	--		--	GO Ryanodine	14		193		3				--	10	--	242	--	82		160	--	53		--	--	--		15		--		44		137
--	94			--	0							--	--		--		34		111		21				--	0		93	--	229			--			--	--	--		11		--		27		121
--	105			--	3							--	--		--		14		190		97					35			--	163			--			--	--	--		109		--		52		53
--	87			--	55							--	--		--		70		111		10					20				41			--			--	--	--		--		--		53		122
--	90			Experiment 4	1							--	--				159		132		155					25				3			--			--	--	--						165		70
--	72			GO verapamil	41							--	--				83		199		47				--	30				201			--			--	--	--						87		137
Experiment 3	36				253							--	--						130		19				--	15				1			--			--	--	--						92		56
GO	91				32							--	--						166		24				--	93							--			--	--	--						116		86
--	40				78							--	--		--				109		17				--	15							--	--		--	--	--						7		29
--	27				137							--	--		--						14				--	170							--	--									Experiment 3	5		78
--	11				78							--	--		--						34				--	--							--	--									RGO U73123	5		12
--	98				25							--	--		--						10				--	--							--	--										88		71
--	32				39							--	--		--						38				--	--																		78	Experiment3	25
	--				124							--	--		--						32				--	--																		73	RGO PTX	18
	--				54							--	--								80				--																			6		43
	--				78							--									117																							21		38
					137							--								Experiment3	97																							90		61
																				GO PTX	72				--																			86		106
																					110				--																			73
																					130				--																		--	94
																					122				--																			81
																					123				--	--																		23
																					114				--	--
					39																				--	--
--					170																				--	--
--																									--	--
--				--	--																				--	--
--				--	--																				--	--
--				--	--																				--	--
--				--	--																				--	--
--				--	--																				--	--
--				--	--																				--	--
--				--	--																				--	--
--				--	--																				--	--
--				--	--																				--	--
--				--	--																					--																				--
				--	--																					--
				--	--																					--
				--	--																				--	--
				--	--																				--
				--	--																				--
				--	--																				--
																									--
																									--
																									--
																									--
																									--
--																									--
--																									--
--																									--
--																									--
--																									--
--																									--
--																									--
--																									--
--																									--
--																									--
--
																				--																									--
																				--																									--
																				GO9A PTX
																																													--
																									--
																									--
																									--
																									--
