# Supplementary material for: Graphene oxide electrodes enable electrical stimulation of distinct calcium signalling in brain astrocytes
Source: Nat Nanotechnol. 2024 Jul 10;19(9):1344–53. doi: 10.1038/s41565-024-01711-4 (PMC11405283; doi:10.1038/s41565-024-01711-4)
Supplement: Supplementary file 4 — Source data for bar–dot plot and statistics in Supplementary Fig. 5. [file 41565_2024_1711_MOESM4_ESM.xlsx]

## Sheet: Fig S5l
	ITO		ITO NO EXT CA		ITO VERAP			ITO HC		ITO-RN		ITO-2APB		ITO CPA	ITO CAFF		ITO RYAN
Experiment N°, device type, condition	ΔF/F	Experiment N°, device type, condition	ΔF/F	Experiment N°, device type, condition	ΔF/F	Experiment N°, device type, condition	Experiment N°, device type, condition	ΔF/F	Experiment N°, device type, condition	ΔF/F	Experiment N°, device type, condition	ΔF/F	Experiment N°, device type, condition	ΔF/F	ΔF/F	Experiment N°, device type, condition	ΔF/F
Experiment 1 ITO	0.0455	Experiment 1 ITO NO EXT CA	0.11322	Experiment 1, ITO verapamil	0.04916	Experiment 1, ITO caffeine	Experiment 1, ITO HC	0.14321	Experiment 1, ITO RN	0.04747	Experiment 1 ITO 2APB	0.02261	Experiment 1, ITO CPA	0.03176	0.15	Experiment 1, ITO Ryanodine	0.089
	0.03815	--	0.05514	--	0.02219		--	0.14678	--	0.04397		0.05043		0.01055	0.34		0.037
	0.08418	--	0.06185	Experiment 2, ITO verapamil	0.03078		--	0.09207	--	0.06483	Experiment 2 ITO 2APB	0.02776		0.02845	0.31	Experiment 2, ITO Ryanodine	0.15
	0.03074	--	0.05408	--	0.02122		--	0.04138	--	0.0203		0.02881		0.02607	0.43		0.03
	0.0547	Experiment 2 ITO NO EXT CA	0.058	--	0.07694		--	0.08523	--	0.02071		0.02414	Experiment 2, ITO CPA	0.02169	0.07		0.03
	0.08064	--	0.05272	--	0.08726		--	0.09914	--	0.02906		0.02107		0.02505	0.22		0.11
	0.08347	--	0.02415	--	0.02547	Experiment 2, ITO caffeine	--	0.12932	--	0.02529	Experiment 3 ITO 2APB	0.04078		0.02437	0.15		0.07
	0.01323	Experiment 3 ITO NO EXT CA	0.2002	Experiment 3, ITO verapamil	0.04438		--	0.02671	Experiment 2, ITO RN	0.07716		0.05982		0.04827	0.2		0.037
	0.02174		0.1027		0.04436		--	0.02635	--	0.02653					0.13		0.025
	0.09713		0.02142		0.09603		--	0.04969	--	0.16638					0.16
	0.07839		0.04267		0.06619		--	0.09294	--	0.12512					0.09
	0.04213		0.05171		0.12524		Experiment 2, ITO HC	0.07789	--	0.08394					0.13
	0.0461		0.05101				--	0.02893	Experiment 3, ITO RN	0.10875					0.02
	0.06242		0.04585				--	0.04024		0.02469					0.12
	0.02444		0.04407				--	0.05453		0.07393					0.15
	0.04354		0.04298				--	0.03256		0.04766					0.1
	0.04863		0.04373			Experiment 3, ITO caffeine	--	0.04366		0.03818					0.05
	0.06553		0.024				--	0.04633		0.12401					0.04
	0.03555		--				Experiment 3, ITO HC	0.02235		0.03945					0.026
	0.04486		--					0.12793		0.07292					0.03
	0.03559		--					0.05492		0.10776					0.02
Experiment 2 ITO	0.07958		--					0.04676
--	0.02987		--					0.11723
--	0.13567		--
--	0.03923		--
--	0.02846		--
--	0.15156		--
Experiment 3 ITO	0.11		--
	0.06634		--
--	0.06185		--
--	0.06179		--
--	0.03399		--
--	0.04357		--
--	0.06675		--
--	0.02009		--
--	0.03368		--
Experiment 4 ITO	0.02439		--
--	0.02139		--
Experiment 5 ITO	0.05112		--
	0.07174		--
	0.09354		--
Experiment 6 ITO	0.06494		--
	0.04243		--
	0.10481		--
	0.05713		--
	0.03357		--
Experiment 7 ITO	0.05748		--
	0.03419		--
	0.03488		--
	0.07403		--
	0.04561		--
	0.0533		--
Experiment 8 ITO	0.11365		--
	0.12687		--
	0.07784		--
	0.04359		--
Experiment 9 ITO	0.02693		--
	0.0318		--
	0.06057		--
	0.0352		--
	0.02214		--
	0.03225		--
	0.02531		--
	0.10125		--
	0.09166		--
Experiment 10 ITO	0.09073
	0.04615
	0.09576
	0.03962
	0.08446
	0.03929
	0.13276
	0.03297
	0.03368
	0.1969
	0.07928
	0.03958
	0.0859
	0.06081
	0.03393
	0.12345
	0.03113
	0.02519
	0.05084
	0.04016
	0.10432
	0.04811
	0.14168
	0.03283

## Sheet: Fig S5m
	ITO		ITO NO EXT CA		ITO VERAP		ITO HC		ITO-RN		ITO-2APB		ITO CPA		ITO CAFF		ITO RYAN
Experiment N°, device type, condition	N° peaks	Experiment N°, device type, condition	N° peaks	Experiment N°, device type, condition	N° peaks	Experiment N°, device type, condition	N° peaks	Experiment N°, device type, condition	N° peaks	Experiment N°, device type, condition	N° peaks	Experiment N°, device type, condition	N° peaks	Experiment N°, device type, condition	N° peaks	Experiment N°, device type, condition	N° peaks
Experiment 1 ITO	8	Experiment 1 ITONO EXT CA	1	Experiment 1, ITO verapamil	1	Experiment 1, ITO HC	2	Experiment 1, ITO RN	1	Experiment 1 ITO 2APB	1	Experiment 1, ITO CPA	2	Experiment 1, ITO caffeine		Experiment 1, ITO Ryanodine	1
	2	--	1	--	1		3		1		1		1		1		1
	5	--	1	Experiment 2, ITO verapamil	3		2		1	Experiment 2 ITO 2APB	2		1		1	Experiment 2, ITO Ryanodine	1
	2	--	1	--	1		2		1		1		1		1		2
	1	Experiment 2 ITO NO EXT CA	1	--	1		1		1		1	Experiment 2, ITO CPA	1		2		1
	3	--	1	--	3		3		2		2		1	Experiment 2, ITO caffeine	1		2
	3	--	3	--	1		3		5	Experiment 3 ITO 2APB	3		1		1		1
	4	Experiment 3 , ITO NO EXT CA	3	Experiment 3, ITO verapamil	3		2	Experiment 2, ITO RN	4		2		1		1		1
	6		2		1		3	--	3						1		1
	6		1		1		2	--	2						1
	3		1		2		2	--	5		--				2
	2		1		1	Experiment 2, ITO HC	2	--	3		--				1
	3		1				3	Experiment 3, ITO RN	3		--				2
	3		1				1		1		--				1
	3		1				3		2						1
	2		1				3		1						1
	1		1				1		1		--			Experiment 3, ITO caffeine	1
	6		1				1		2						2
	2					Experiment 3, ITO HC	3		3						1
	2						3		1						1
	3						2		4						2
Experiment 2 ITO	1						3								1
--	2						2
--	1
--	1
--	1
--	1
Experiment 3 ITO	2
	2
--	1
--	1
--	1
--	1
--	2
--	2
--	2
Experiment 4 ITO	4
--	1
Experiment 5 ITO	3
	3
	4
Experiment 6 ITO	2
	1
	2
	4
	1
Experiment 7 ITO	1
	1
	1
	1
	2
	1
Experiment 8 ITO	4
	5
	3
	2
Experiment 9 ITO	2
	2
	4
	1
	1
	1
	1
	4
	4
Experiment 10 ITO	4
	1
	3
	1
	1
	1
	2
	3
	1
	2
	1
	3
	3
	3
	1
	5
	3
	1
	2
	1
	3
	4
	1
	1

## Sheet: Fig S5n
	ITO		ITO NO EXT CA		ITOVERAP		ITOHC		ITO RN		ITO-2APB		ITO-CPA		ITO CAFF		ITO RYAN
Experiment N°, device type, condition	RESP CELLS %	Experiment N°, device type, condition	RESP CELLS %	Experiment N°, device type, condition	RESP CELLS %	Experiment N°, device type, condition	RESP CELLS %	Experiment N°, device type, condition	RESP CELLS %	Experiment N°, device type, condition	RESP CELLS %	Experiment N°, device type, condition	RESP CELLS %	Experiment N°, device type, condition	RESP CELLS %	Experiment N°, device type, condition	RESP CELLS %
Experiment 1 ITO	30	Experiment 1 ITO NO EXT CA	33,33333	Experiment 1, ITO verapamil	16,66667	Experiment 1, ITO HC	68,75	Experiment 1, ITO RN	58,33333	Experiment 1 ITO 2APB	36,36364	Experiment 1, ITO CPA	5,26316	Experiment 1, ITO caffeine	83,33333	Experiment 1, ITO Ryanodine	40
	71,42857	Experiment 2 ITO NO EXT CA	42,85714	Experiment 2, ITO verapamil	29,41176	Experiment 2, ITO HC	38,88889	Experiment 2, ITO RN	50		10,52632		13,63636		81,81818	Experiment 2, ITO Ryanodine	77,77778
Experiment 2 ITO	24	Experiment 3 , ITO NO EXT CA	73,33333	Experiment 3, ITO verapamil	31,25	Experiment 3, ITO HC	35,29412	Experiment 3, ITO RN	37,5	Experiment 2 ITO 2APB	14,28571	Experiment 2, ITO CPA	16,66667	Experiment 2, ITO caffeine	5,88235
Experiment 3 ITO	28,57143	--		--						Experiment 3 ITO 2APB	22,22222				4,34783
Experiment 4 ITO	50			--										Experiment 3, ITO caffeine	60
Experiment 5 ITO	79,16667	--		--											13,33333
Experiment 6 ITO	46,15385	--		--
Experiment 7 ITO	75
Experiment 8 ITO	20							--
Experiment 9 ITO	50							--
Experiment 10 ITO	82,75862							--
								--
																	--
--

## Sheet: Fig S5o
	ITO CTRL		ITO NO EXT CA		ITO VERAP		ITO HC		ITO RN		ITO-2APB		ITO CPA		ITO CAFFEINE		ITO RYAN
Experiment N°, device type, condition	TIME PEAK	Experiment N°, device type, condition	TIME PEAK	Experiment N°, device type, condition	TIME PEAK	Experiment N°, device type, condition	TIME PEAK	Experiment N°, device type, condition	TIME PEAK	Experiment N°, device type, condition	TIME PEAK	Experiment N°, device type, condition	TIME PEAK	Experiment N°, device type, condition	TIME PEAK	Experiment N°, device type, condition	TIME PEAK
Experiment 1 ITO	26.5	Experiment 1 ITONO EXT CA	35.5	Experiment 1, ITO verapamil	65	Experiment 1, ITO HC	3	Experiment 1, ITO RN	139	Experiment 1 ITO 2APB	174	Experiment 1, ITO CPA	31	Experiment 1, ITO caffeine		Experiment 1, ITO Ryanodine	153
	68	--	74.5		10		24		144		160		50		269		25
	84	--	256	Experiment 2, ITO verapamil	64		7		226	Experiment 2 ITO 2APB	85		197		249	Experiment 2, ITO Ryanodine	72
	89	--	213.5		17		97		175		74		92		268		72
	167	Experiment 2 ITO NO EXT CA	35		231		167		134		106	Experiment 2, ITO CPA	171		229		115
	79	--	149.5		195		64		169		142		78	Experiment 2, ITO caffeine	260		119
	39	--	73.5		186		43		71	Experiment 3 ITO 2APB	30		124		103		181
	170	Experiment 3 , ITO NO EXT CA	111.5	Experiment 3, ITO verapamil	7		69	Experiment 2, ITO RN	65		38		91		134		104
	32		242.5		68		240		17						139		179
	131		198		72		95		169						145
	41		191		87		45		90						103
	123		173		88	Experiment 2, ITO HC	5		134						161
	112		224				162	Experiment 3, ITO RN	93						105
	51		145				205		18						143
	107		201				36		168						134
	4		198				51		185						13
	167		196.5				240		245					Experiment 3, ITO caffeine	99
	63.5		168				203		199						257
	30					Experiment 3, ITO HC	39		154						182
	40						15		245						74
	74.5						151		131						128
Experiment 2 ITO	99.5						12								132
--	119						152
--	42
--	99.5
--	265.5
--	169.5
Experiment 3 ITO	31
	31
--	217
--	220
--	217
--	220
--	43
--	210
--	30
Experiment 4 ITO	74
--	23
Experiment 5 ITO	47
	47
	45
Experiment 6 ITO	192
	124
	237
	115
	176
Experiment 7 ITO	35
	225
	35
	221
	12
	228
Experiment 8 ITO	175
	198
	124
	42
Experiment 9 ITO	27
	104
	157
	138
	101
	158
	258
	159
	157
Experiment 10 ITO	137
	87
	118
	19
	47
	38
	29
	19
	39
	75
	23
	36
	100
	56
	24
	73
	24
	48
	5
	15
	118
	15
	96
	44

## Sheet: Fig S5p
	ITO		ITO NO EXT CA		ITO VERAP		ITOHC		ITO RN		ITO2APB		ITO CPA		ITO CAFF		ITO RYAN
Experiment N°, device type, condition	TIME ONSET	Experiment N°, device type, condition	TIME ONSET	Experiment N°, device type, condition	TIME ONSET	Experiment N°, device type, condition	TIME ONSET	Experiment N°, device type, condition	TIME ONSET	Experiment N°, device type, condition	TIME ONSET	Experiment N°, device type, condition	TIME ONSET	Experiment N°, device type, condition	TIME ONSET	Experiment N°, device type, condition	TIME ONSET
Experiment 1 ITO	26.5	Experiment 1 ITONO EXT CA	30	Experiment 1, ITO verapamil	50	Experiment 1, ITO HC	3	Experiment 1, ITO RN	42	Experiment 1 ITO 2APB	160	Experiment 1, ITO CPA	20	Experiment 1, ITO caffeine	170	Experiment 1, ITO Ryanodine	140
	68	--	75	--	5		23		144				50		215		10
	0	--	255	Experiment 2, ITO verapamil	61		7		184	Experiment 2 ITO 2APB	170		190		198	Experiment 2, ITO Ryanodine	47
	85	--	210	--	17		97		175		85		20		125		34
	164	Experiment 2 ITO NO EXT CA	0	--	231		167		118		74	Experiment 2, ITO CPA	170		244		93
	74	--	140	--	187		64		162		131		30	Experiment 2, ITO caffeine	90		31
	36	--	0	--	186		41		68	Experiment 3 ITO 2APB	16		43		122		31
	171	Experiment 3 , ITO NO EXT CA	105	Experiment 3, ITO verapamil	7		69	Experiment 2, ITO RN	7		22		15		128		32
	37		180		60		71	--	17						125		117
	50		65		63		95	--	65						96
	39		180		83		45	--	20					Experiment 3, ITO caffeine	147		--
	114		175		85	Experiment 2, ITO HC	1	--	10						97
	110		95				162	Experiment 3, ITO RN	35						143
	46		145				205		20						128
	112		195				36		244						8
	2		195				51		65
	160		195				240		46
	0		105				203		0
	30		--			Experiment 3, ITO HC	30		246
	36		--				5		125
	74		--				149
Experiment 2 ITO	82		--				4
--	119		--				116
--	35		--
--	95		--
--	260		--
	0		--
Experiment 3 ITO	25		--
--	30		--
--	155		--
--	155		--
--	195		--
--	135		--
--	35		--
--	30		--
	25		--
			--
			--
			--
			--
			--
			--
	--		--
			--
			--
			--
			--
			--
			--
			--
			--
			--
			--
			--
			--
			--
			--
			--
			--
			--
			--
			--
			--
			--
			--
			--
			--
			--
			--
			--
			--
			--
			--
			--
			--
			--
			--
			--
			--
			--
			--
			--
			--
			--
			--
			--
			--
			--
			--
			--
			--
			--
