# Supplementary material for: Graphene oxide electrodes enable electrical stimulation of distinct calcium signalling in brain astrocytes
Source: Nat Nanotechnol. 2024 Jul 10;19(9):1344–53. doi: 10.1038/s41565-024-01711-4 (PMC11405283; doi:10.1038/s41565-024-01711-4)
Supplement: Supplementary file 5 — Source data for bar–dot plot and statistics in Supplementary Fig. 6. [file 41565_2024_1711_MOESM5_ESM.xlsx]

## Sheet: Fig S6a
CTRL							NO EXT CA
ΔF/F ITO	ΔF/F rGO	ΔF/F GO	ΔF/F GO X10				ΔF/F ITO	ΔF/F rGO	ΔF/F GO	ΔF/F GOX10
0.07958	0.13089	0.05404	0.11557				0.11322	0.06847	0.04859	0.02866
0.0621	0.02135	0.03669	0.26179				0.05514	0.11105	0.06436	0.04227
0.13567	0.0473	0.10936	0.37136				0.06185	0.03777	0.03922	0.04123
0.03923	0.02217	0.05016	0.21733				0.05408	0.03399	0.04056	0.03393
0.02846	0.03074	0.09087	0.22476				0.1046	0.05252	0.07214	0.03846
0.15156	0.05595	0.18048	0.15833				0.05272	0.07486	0.03018	0.04812
0.11	0.19019	0.15708	0.13421				0.02415	0.05344	0.05591	0.02234
0.06634	0.0201	0.07965	0.10894				0.2002	0.02254	0.02259	0.03446
0.06185	0.03973	0.06629	0.02928				0.10608	0.06163	0.02249	0.03103
0.06179	0.02039	0.04136	0.1762				0.02376	0.05633	0.09507	0.02143
0.03399	0.02323	0.05771	0.12093				0.04267	0.04327	0.09559	0.02334
0.04357	0.02614	0.04677	0.15128				0.05171	0.0462	0.03217	0.02668
0.06675	0.0698	0.08836	0.16755				0.05101	0.02545	0.14133	0.06776
0.03368	0.04355	0.03063	0.17632				0.04585	0.05632	0.01555	0.08093
0.02439	0.11237	0.03187	0.20802				0.04407	0.03061	0.07866	0.03356
0.02139	0.1131	0.07867	0.15972				0.04298	0.02341	0.14669	0.08018
0.09855	0.09133	0.0219	0.11976				0.04373	0.02199	--	0.03394
0.03074	0.03483	0.02766	0.07108				0.03366	0.02454		0.05835
0.0547	0.03848	0.02233	0.10987				--	0.03659		0.04865
0.08064	0.07491	0.09462	0.10688				--	0.03993		0.03963
0.08347	0.02697	0.04661	0.08331				--	0.07355		0.03096
0.03051	0.12185	0.07969	0.08184				--	--		0.10709
0.02516	0.02085	0.05406	0.11946							0.05162
0.09713	0.02812	0.13837	0.13783							0.04283
0.07839	0.02722	0.26431	0.13572							0.02838
0.04213	0.02001	0.29072	0.10706							0.0229
0.0461	0.02971	0.05866	0.08784							0.04794
0.06242		0.25389	0.06667							0.0658
0.02444		0.2735	0.06171							0.03311
0.04354		0.16868	0.07665							--
0.04863		0.239	0.03862							--
0.06553		0.11933	0.04074							--
0.03555		0.13418	0.03367							--
0.04486		0.07545	0.07368							--
0.03559		0.11922	0.1034							--
0.0455		0.23722	0.11457							--
0.03815		0.17682	0.1359							--
--		0.07838	0.14499							--
--		0.06231	0.09828
--		0.11498	0.06932
		0.09345	0.11575
		0.0953	0.09154
		0.08037	0.04396
		0.08906	0.08084							--
		0.05672	0.16712							--
		0.08752	0.04201							--
		0.05824	0.06456							--
		0.10313	0.06753							--
		0.05878	0.09993
		0.07504	0.07915
		0.09628	0.13571
		0.08671	0.08114

## Sheet: Fig S6b
CTRL							NO EXT CA
N° PEAKS ITO	N° PEAKS rGO	N° PEAKS GO	N° PEAKS GO X10				N° PEAKS ITO	N° PEAKS rGO	N° PEAKS GO	N° PEAKS GOX10
8	3	1	1
2	2	1	1				ITO0CA	rGO0CA	GO0CA	GOX100CA
5	2	1	1				1	3	3	1
2	2	1	1				1	1	3	1
1	1	1	1				1	2	1	1
3	2	1	1				1	1	3	2
3	1	1	1				2	1	3	2
4	1	1	1				1	1	3	2
6	1	1	1				4	2	3	1
6	1	1	1				3	2	3	1
3	1	1	1				2	1	1	2
2	2	1	2				1	1	1	1
3	1	1	4				1	1	1	1
3	1	1	2				1	1	1	2
3	2	1	2				1	1	1	5
2	3	1	3				1	1	1	2
1	1	1	1				1	1	1	7
6	4	1	1				1	5	2	6
2	1	1	2				1	1		2
2	1	1	1				1	1		6
3	5	1	1					1		4
1	4	1	1					1		1
2	5	1	2					1		1
1	2	1	1							3
1	6	1	1							2
1	3	1	1							4
1	4	1	1							1
2		1	2							1
2		1	1							1
1		1	1							1
1		1	1							1
1		2	1
1		1	1
2		2	1
2		1	1
4		1	1
1		1	1
		1	1
		1	1
		1	1
		1	1
		1	1
		2	1
		1	1
		1	1
		1	1
		1	1
		1	1
		1	1
		1	1
		1	1
		1	1

## Sheet: Fig S6c
CTRL							NO EXT CA
RESP CELLS % ITO	RESP CELLS % rGO	RESP CELLS % GO	RESP CELLS % GO X10				RESP CELLS % ITO	RESP CELLS % rGO	RESP CELLS % GO	RESP CELLS % GOX10
46,15385	37,5	78,94737	95				33,33333	69,23077	62,5	76,92308
66,66667	46,15385	75	33,33333				42,85714	64,28571	40	87,5
16,66667	66,66667	92,85714	96,2963				73,33333	44,44444	66,66667	40
79,16667	38,88889	100
50

## Sheet: Fig S6d
CTRL							NO EXT CA
Tpeak (s) ITO	Tpeak (s) rGO	Tpeak (s) GO	Tpeak (s) GO X10				Tpeak (s) ITO	Tpeak (s) rGO	Tpeak (s) GO	Tpeak (s) GO X10
89	1	50	127.5				35.5	46	137	178
167	19	40	227.5				74.5	98	187.5	43
79	35	165	150				256	42.5	128.5	203.5
39	31	90	150				213.5	71	119.5	172.5
170	9	87	232				35	28.5	1.5	132.5
32	7.5	210	125				149.5	93.5	20	92
131	66.5	125	125				73.5	54.5	20	169.5
41	66.5	110	130				111.5	65	16	148
123	117	92.5	50				242.5	55.5	189	174.5
112	177	90	130				198	128.5	193	206
51	237	160	50				191	75	262	100.5
107	173	230	50				173	88	203	44.5
4	246	125	85				224	35	140	41
167	239	7.5	127				145	92	138	67.5
63.5	127	83.5	95				201	61.5	213	35
30	246	249	100				198	5	154	10
40	246	249	130				196.5	61.5		35
74.5	43	237	11				180	101		34.5
99.5	186	240	174					183		31
119	246	230	85					243		57.5
42	88	230	127					100		48.5
99.5	42	220	190							51
265.5	10.5	220	128							73.5
169.5	70	220	80							63
31	5	140	50							235
31	9.5	200	120							242.5
220	52	200	265							185
220	--	263	130							204
220	--	230	170							206.5
224	--	150	150
43		180	190							--
30		160	150
74		170	100
23		150	120
		193.5	130
		180	120
		190	190
		170	190
		210	160
		240	160
		165	120
		180	160
		160	110
		240	90
		85	120
		210	120
		100	110
		240	130
		150	160
		150	120
		150	110
		240	110
		--
		--
		--
		--
		--
		--
		--
		--
		--
