# Supplementary material for: Graphene oxide electrodes enable electrical stimulation of distinct calcium signalling in brain astrocytes
Source: Nat Nanotechnol. 2024 Jul 10;19(9):1344–53. doi: 10.1038/s41565-024-01711-4 (PMC11405283; doi:10.1038/s41565-024-01711-4)
Supplement: Supplementary file 6 — Source data for bar–dot plot and statistics in Supplementary Fig. 7. [file 41565_2024_1711_MOESM6_ESM.xlsx]

## Sheet: Fig S7b
	V rest (mV) GO	V rest (mV) RGO
	5	-5
	-45	-25
	-6	-18
	-4	-14
	-20	-5
	-15	-12
	-0.1	-21
	-52.5	-25
	-15	-55
	-14	-12
	-11.5	-19.2
	-30
	-32
	0.1
	-30
	-10
	-4
	-5
	-22
	-12.5
	-40
	-24
	-19
	-12.5
	-5
	-15
	-40
	0.1
	-30
	-10
	-5
	-21
	-2
	-15
	-1652647

## Sheet: Fig S7c
	ΔV (mV) GO	ΔV (mV) RGO
	36	30
	5	20
	40.1	30
	6	5
	5	8
	8
	5.9
	10
	9
	7
	20
	2.5
	15
	4
	8.5
	11
		--
		--
		--
		--
		--
