# Supplementary material for: Graphene oxide electrodes enable electrical stimulation of distinct calcium signalling in brain astrocytes
Source: Nat Nanotechnol. 2024 Jul 10;19(9):1344–53. doi: 10.1038/s41565-024-01711-4 (PMC11405283; doi:10.1038/s41565-024-01711-4)
Supplement: Supplementary file 7 — Source data for bar–dot plot and statistics in Supplementary Fig. 8. [file 41565_2024_1711_MOESM7_ESM.xlsx]

## Sheet: Fig S8g
	Tpeak (s) GO (+)		Tpeak (s) GO (-)		Tpeak (s) RGO (+)		Tpeak (s) RGO (-)
Experiment 1, GO+	50	Experiment 1, GO-	102	Experiment 1, RGO+	1	Experiment 1, RGO-	80
--	40	Experiment 2, GO-	151	--	19	--	104
--	165	--	129	--	35	--	75
--	90	--	142	--	31	--	5.5
--	87	--	89	--	9	--	173
--	210	--	126	--	7.5	--	5.5
--	125	--	156	Experiment 2, RGO+	66.5	--	184
--	110	Experiment 3, GO-	134	--	66.5	--	250
--	92.5	--	152	--	117	Experiment 2, RGO-	188
--	90	--	148	--	177	--	196
--	160	--	134	--	237	--	239
--	230	--	259	--	173	--	62
--	125	Experiment 4, GO-	260	Experiment 3, RGO+	246	--	251
--	7.5	--	225	--	239	--	47
--	83.5	--	225	--	127	--	9
Experiment 2, GO+	240	--	266	--	246	--	142
--	85	--	235	--	246	--	230
--	210	--	155	--	43	--	225
--	100	Experiment 5, GO-	197		186	Experiment 3, RGO-	65
--	240	--			246	--	199
--	150			Experiment 4, RGO+	88	--	82
--	150			--	42	--	259
--	150			--	10.5	--	178
--	240			--	70	--	200
Experiment 3, GO+	249			--	5	Experiment 4, RGO-	235
--	249			--	9.5	--	241
--	237			--	52	--	222
--	240			Experiment 5, RGO+	120	--	11
--	230			--	195	--	184
--	230			--	212	--	223
--	220			--	207	--	180
--	220			--	235	--	227
--	220			--	110	Experiment 5, RGO-	128
--	140			--	118		72
--	200			--	175		115
--	200			--	104		109
--	263			--	--		23
Experiment 4, GO+	230			--	--		124
--	150			--	--		124
--	180			--	--		22
--	160			--	--		124
--	170			--	--		1
--	150			--	--		111
--	194			--			82
--	180			--			82
--	190			--			136
--	170			--			3
--	210			--			74
--	240			--
--	165			--
--	180			--
--	160			--
Experiment 5, GO+	147			--
--	131			--
--	220
--	240
--	--
--	--
--	--
--	--
--	--
--	--
--	--
--	--
--	--
--

## Sheet: Fig S8f
	RESP CELLS % (s) GO (+)		RESP CELLS % (s) GO (-)		RESP CELLS % (s) RGO (+)		RESP CELLS % (s) RGO (-)
Experiment 1, GO+	78,94737	Experiment 1, GO-	16,66667	Experiment 1, RGO+	37,5	Experiment 1, RGO-	72,72727
Experiment 2, GO+	75	Experiment 2, GO-	40	Experiment 2, RGO+	46,15385	Experiment 2, RGO-	45,45455
Experiment 3, GO+	92,85714	Experiment 3, GO-	35,71429	Experiment 3, RGO+	66,66667	Experiment 3, RGO-	50
Experiment 4, GO+	100	Experiment 4, GO-	37,5	Experiment 4, RGO+	38,88889	Experiment 4, RGO-	47,05882
Experiment 5, GO+	57,14286	Experiment 5, GO-	18,18182	Experiment 5, RGO+	56,25	Experiment 5, RGO-	88,88889
	--				--
	--
	--				--
					--
	--				--
	--				--
	--				--
	--				--
	--				--
					--
	--				--
	--				--
	--
	--				--
	--				--
	--				--
					--
	--				--
					--
					--
					--
					--
					--
					--
					--
					--
					--
					--
					--

## Sheet: Fig S8e
	N PEAKS (s) GO (+)		N PEAKS (s) GO (-)		N PEAKS (s) RGO (+)		N PEAKS (s) RGO (-)
Experiment 1, GO+	1	Experiment 1, GO-	1	Experiment 1, RGO+	3	Experiment 1, RGO-	1
--	1	Experiment 2, GO-	1	--	2	--	1
--	1	--	1	--	2	--	2
--	1	--	1	--	2	--	2
--	1	--	1	--	1	--	1
--	1	--	1	--	2	--	2
--	1	--	1	Experiment 2, RGO+	1	--	3
--	1	Experiment 3, GO-	1	--	1	--	1
--	1	--	1	--	1	Experiment 2, RGO-	2
--	1	--	1	--	1	--	2
--	1	--	1	--	1	--	1
--	1	--	1	--	2	--	2
--	1	Experiment 4, GO-	1	Experiment 3, RGO+	1	--	1
--	1	--	1	--	1	--	1
--	1	--	1	--	2	--	2
Experiment 2, GO+	1	--	1	--	3	--	1
--	1	--	2	--	1	--	1
--	1	--	1	--	4	--	1
--	1	Experiment 5, GO-	2		1	Experiment 3, RGO-	3
--	1	--	--		1	--	1
--	1			Experiment 4, RGO+	5	--	3
--	1			--	4	--	1
--	1			--	5	--	1
--	1			--	2	--	1
Experiment 3, GO+	1			--	6	Experiment 4, RGO-	1
--	1			--	3	--	1
--	1			--	4	--	1
--	1			Experiment 5, RGO+	2	--	3
--	1				1	--	2
--	1				2	--	1
--	1				2	--	1
--	2				1	--	1
--	1				2	Experiment 5, RGO-	1
--	2				2		3
--	1				5		1
--	1				5		1
--	1						3
Experiment 4, GO+	1						1
--	1						1
--	1						3
--	1						1
--	1						1
--	2						1
--	1						1
--	1						1
--	1						1
--	1						1
--	1						2
--	1
--	1
--	1
--	1
Experiment 5, GO+	1
--	1
--	1
--	2
--
--
--
--
--
--
--
--
--
--

## Sheet: Fig S8d
		ΔF/F GO (+)		ΔF/F GO (-)		ΔF/F RGO (+)		ΔF/F RGO (-)
	Experiment 1, GO+	0.05404	Experiment 1, GO-	0.02497	Experiment 1, RGO+	0.13089	Experiment 1, RGO-	0.04206
	--	0.03669	Experiment 2, GO-	0.08152	--	0.02135	--	0.02783
	--	0.10936	--	0.05626	--	0.0473	--	0.04139
	--	0.05016	--	0.07886	--	0.02217	--	0.08654
	--	0.09087	--	0.09404	--	0.03074	--	0.03167
	--	0.18048	--	0.02942	--	0.05595	--	0.3164
	--	0.15708	--	0.02565	Experiment 2, RGO+	0.19019	--	0.02787
	--	0.07965	Experiment 3, GO-	0.03491	--	0.0201	--	0.02086
	--	0.06629	--	0.0279	--	0.03973	Experiment 2, RGO-	0.22704
	--	0.04136	--	0.05366	--	0.02039	--	0.14919
	--	0.05771	--	0.02264	--	0.02323	--	0.15632
	--	0.04677	--	0.02215	--	0.02614	--	0.31213
	--	0.08836	Experiment 4, GO-	0.02334	Experiment 3, RGO+	0.0698	--	0.04292
	--	0.03063	--	0.0272	--	0.04355	--	0.03069
	--	0.03187	--	0.02718	--	0.11237	--	0.05697
	Experiment 2, GO+	0.07867	--	0.02136	--	0.1131	--	0.02616
	--	0.0219	--	0.02132	--	0.09133	--	0.07707
	--	0.02766	--	0.02202	--	0.03483	--	0.03506
	--	0.02233	Experiment 5, GO-	0.03356		0.03848	Experiment 3, RGO-	0.15622
	--	0.09462	--			0.07491	--	0.33102
	--	0.04661			Experiment 4, RGO+	0.02697	--	0.04774
	--	0.07969			--	0.12185	--	0.14246
	--	0.05406			--	0.02085	--	0.03316
	--	0.13837			--	0.02812	--	0.02008
	Experiment 3, GO+	0.26431			--	0.02722	Experiment 4, RGO-	0.1838
	--	0.29072			--	0.02001	--	0.19555
	--	0.05866			--	0.02971	--	0.04741
	--	0.25389			Experiment 5, RGO+	0.06469	--	0.03646
	--	0.2735			--	0.07202	--	0.10269
	--	0.16868			--	0.07017	--	0.06229
	--	0.239			--	0.04413	--	0.02456
	--	0.11933			--	0.10452	--	0.11584
	--	0.13418			--	0.02963	Experiment 5, RGO-	0.04088
	--	0.07545			--	0.13261		0.05233
	--	0.11922			--	0.04158		0.04477
	--	0.23722			--	0.11208		0.03824
	--	0.17682			--			0.21141
	Experiment 4, GO+	0.07838			--			0.02711
	--	0.06231			--			0.03612
	--	0.11498			--			0.09881
	--	0.09345			--			0.02077
	--	0.0953			--			0.04478
	--	0.08037			--			0.02653
	--	0.08906			--			0.02098
	--	0.05672			--			0.02015
	--	0.08752			--			0.0228
	--	0.05824			--			0.05939
	--	0.10313			--			0.05967
	--	0.05878			--
	--	0.07504			--
	--	0.09628			--
	--	0.08671			--
	Experiment 5, GO+	0.08416			--
	--	0.389			--
	--	0.13467
	--	0.19048
	--	--
	--
	--
	--
	--
	--	--
	--	--
	--
	--
	--
