# Supplementary material for: Graphene oxide electrodes enable electrical stimulation of distinct calcium signalling in brain astrocytes
Source: Nat Nanotechnol. 2024 Jul 10;19(9):1344–53. doi: 10.1038/s41565-024-01711-4 (PMC11405283; doi:10.1038/s41565-024-01711-4)
Supplement: Supplementary file 8 — Source data for bar–dot plot and statistics in Supplementary Fig. 9. [file 41565_2024_1711_MOESM8_ESM.xlsx]

## Sheet: Fig 9e 
Experiment N°, device type, condition	ΔF/F SOMA GO	Experiment N°, device type, condition	ΔF/F ENDFEET GO		Experiment N°, device type, condition	ΔF/F SOMA rGO	Experiment N°, device type, condition	ΔF/F ENDFEET rGO
Experiment 1-GOAMPC1A	0.053	Experiment 1-GOAMPC1A	0.057		Experiment 1-rGOAMPC1B	0.39	Experiment 1-rGOAMPC1B	0.066
	0.05		0.068		Experiment 2-rGOAMPC8A	0.032		0.065
	0.022		0.028			0.118		0.04
Experiment 1-GOAMPC1B	0.085		0.071		Experiment 2-rGOAMPC8B	0.19		0.045
	0.07		0.043			0.32		0.042
	0.035		0.028		Experiment 2-rGOAMPC9B	0.1		0.051
	0.052	Experiment 1-GOAMPC1B	0.034		Experiment 3-rGOAMPC11B	0.024		0.08
Experiment 2-GOAMPC9A	0.37	Experiment 2-GOAMPC9A	0.19			0.116		0.3
Experiment 3-GOAMPC11A	0.086		0.1					0.023
	0.039		0.023					0.022
Experiment 3-GOAMPC11B	0.02		0.027					0.18
		Experiment 2-GOAMPC9B	0.026				Experiment 2-rGOAMPC8A	0.057
			0.02					0.099
			0.02					0.1
		Experiment 3-GOAMPC11A	0.046					0.037
			0.09					0.03
			0.035					0.033
			0.028					0.032
		Experiment 3-GOAMPC11B	0.049					0.033
			0.124					0.074
			0.02					0.059
			0.024					0.028
			0.053					0.068
			0.084					0.044
								0.029
								0.021
								0.049
							Experiment 2-rGOAMPC8B	0.076
								0.15
								0.064
								0.28
								0.042
								0.27
								0.057
								0.053
								0.17
								0.03
								0.048
								0.05
								0.15
								0.042
							Experiment 2-rGOAMPC9B	0.053
								0.18
								0.11
								0.11
								0.09
								0.035
								0.08
								0.093
								0.057
								0.056
								0.075
							Experiment 3-rGOAMPC11A	0.051
								0.023
								0.038
								0.023
								0.031
								0.024
							Experiment 3-rGOAMPC11B	0.033
								0.06
								0.043
								0.072
								0.021
								0.026
								0.023
								0.025

## Sheet: Fig 9f
Experiment N°, device type, condition	Tonset (s) SOMA-GO	Experiment N°, device type, condition	Tonset (s) ENDFEET-GO		Experiment N°, device type, condition	Tonset (s) SOMA-rGO	Experiment N°, device type, condition	Tonset (s) ENDFEET-rGO
Experiment 1-GOAMPC1A	76	Experiment 1-GOAMPC1A	44		Experiment 1-rGOAMPC1B	189	Experiment 1-rGOAMPC1B	51
	64		94		Experiment 2-rGOAMPC8A	125		197
	94		173			6		190
Experiment 1-GOAMPC1B	67		180		Experiment 2-rGOAMPC8B	42		184
	111		182			10		192
	80		182		Experiment 2-rGOAMPC9B	10		199
	123	Experiment 1-GOAMPC1B	172		Experiment 3-rGOAMPC11B	142		64
Experiment 2-GOAMPC9A	143	Experiment 2-GOAMPC9A	190			168		53
Experiment 3-GOAMPC11A	81		252					50
	119		262					141
Experiment 3-GOAMPC11B	150		256					194
		Experiment 2-GOAMPC9B	199				Experiment 2-rGOAMPC8A	28
			174					214
			187					19
		Experiment 3-GOAMPC11A	95					29
			107					66
			79					43
			138					6
		Experiment 3-GOAMPC11B	258					124
			240					5
			246					95
			244					1
			242					98
			175					161
								156
								215
								216
							Experiment 2-rGOAMPC8B	16
								6
								7
								35
								40
								106
								22
								68
								0
								7
								14
								36
								112
								119
							Experiment 2-rGOAMPC9B	161
								18
								10
								40
								3
								2
								54
								42
								25
								33
								49
							Experiment 3-rGOAMPC11A	146
								5
								175
								110
								225
								233
							Experiment 3-rGOAMPC11B	77
								74
								152
								74
								209
								252
								50
								136

## Sheet: Fig S9g
Experiment N°, device type, condition	T peak (s) GO-SOMA	Experiment N°, device type, condition	T peak (s) GO-ENDFEET		Experiment N°, device type, condition	T peak (s) rGO-SOMA	Experiment N°, device type, condition	T peak (s) rGO-ENDFEET
Experiment 1-GOAMPC1A	208	Experiment 1-GOAMPC1A	176		Experiment 1-rGOAMPC1B	198	Experiment 1-rGOAMPC1B	52
	259		180		Experiment 2-rGOAMPC8A	124		202
	94		180			15		191
Experiment 1-GOAMPC1B	265		187		Experiment 2-rGOAMPC8B	67		187
	264		226			133		193
	256		253		Experiment 2-rGOAMPC9B	96		201
	260	Experiment 1-GOAMPC1B	261		Experiment 3-rGOAMPC11B	150		198
Experiment 2-GOAMPC9A	260	Experiment 2-GOAMPC9A	249			261		60
Experiment 3-GOAMPC11A	267		257					52
	267		262					145
Experiment 3-GOAMPC11B	267		265					197
		Experiment 2-GOAMPC9B	202				Experiment 2-rGOAMPC8A	30
			175					218
			199					29
		Experiment 3-GOAMPC11A	98					35
			114					69
			262					48
			139					7
		Experiment 3-GOAMPC11B	264					126
			244					10
			252					98
			262					6
			244					105
			198					162
								159
								223
								217
							Experiment 2-rGOAMPC8B	76
								16
								182
								48
								132
								113
								30
								77
								2
								65
								60
								39
								116
								127
							Experiment 2-rGOAMPC9B	253
								269
								203
								253
								264
								244
								204
								258
								114
								196
								193
							Experiment 3-rGOAMPC11A	270
								32
								236
								224
								225
								239
							Experiment 3-rGOAMPC11B	79
								168
								172
								169
								215
								255
								194
								140

## Sheet: Fig S9h 
Experiment N°, device type, condition	N peaks GO-SOMA	Experiment N°, device type, condition	N peaks GO-ENDFEET		Experiment N°, device type, condition	N peaks rGO-SOMA	Experiment N°, device type, condition	N peaks rGO-ENDFEET
Experiment 1-GOAMPC1A	1	Experiment 1-GOAMPC1A	5		Experiment 1-rGOAMPC1B	1	Experiment 1-rGOAMPC1B	2
	1		1		Experiment 2-rGOAMPC8A	2		1
	1		2			6		1
Experiment 1-GOAMPC1B	1		1		Experiment 2-rGOAMPC8B	3		1
	1		1			2		1
	1		1		Experiment 2-rGOAMPC9B	2		1
	1	Experiment 1-GOAMPC1B	2		Experiment 3-rGOAMPC11B	1		2
Experiment 2-GOAMPC9A	1	Experiment 2-GOAMPC9A	2			2		2
Experiment 3-GOAMPC11A	1		1					2
	1		1					1
Experiment 3-GOAMPC11B	1		1					1
		Experiment 2-GOAMPC9B	1				Experiment 2-rGOAMPC8A	2
			1					1
			1					2
		Experiment 3-GOAMPC11A	1					2
			1					3
			1					5
			3					6
		Experiment 3-GOAMPC11B	1					2
			1					6
			1					1
			1					4
			1					2
			1					1
								1
								1
								1
							Experiment 2-rGOAMPC8B	6
								3
								3
								3
								4
								2
								2
								3
								3
								5
								8
								3
								1
								4
							Experiment 2-rGOAMPC9B	1
								2
								4
								4
								4
								1
								2
								3
								2
								1
								1
							Experiment 3-rGOAMPC11A	2
								1
								1
								1
								1
								1
							Experiment 3-rGOAMPC11B	1
								3
								2
								3
								1
								1
								2
								2

## Sheet: Fig S9i
Experiment N°, device type, condition	RESP CELL GO SOMA (%)	RESP CELLS GO ENDFEET (%)		Experiment N°, device type, condition	RESP CELLS rGO SOMA(%)	RESP CELLS rGO ENDFEET (%)
Experiment 1-GOAMPC1A	100	66.6667		Experiment 1-rGOAMPC1B	50	91.6667
Experiment 1-GOAMPC1B	100	16.6667		Experiment 2-rGOAMPC8A	33.3333	84.2105
Experiment 2-GOAMPC9A	100	80		Experiment 2-rGOAMPC8B	40	77.7778
Experiment 2-GOAMPC9B	0	30		Experiment 2-rGOAMPC9B	100	100
Experiment 3-GOAMPC11A	66.6667	57.1429		Experiment 3-rGOAMPC11A	0	42.8571
Experiment 3-GOAMPC11B	33.3333	27.2727		Experiment 3-rGOAMPC11B	22.2222	57.1429

## Sheet: Fig S9m
Experiment N°, device type, condition	ΔF/F ITO-SOMA	Experiment N°, device type, condition	ΔF/F ITO-ENDFEET
Experiment 1-ITOAMPC8B	0.032	Experiment 1-ITOAMPC8A	0.038
Experiment 2-ITOAMPC9A	0.031	Experiment 2-ITOAMPC8B	0.121
	0.021	Experiment 3-ITOAMPC9A	0.075
Experiment 3-ITOAMPC11B	0.26		0.021
	0.026	Experiment 3-ITOAMPC11B	0.05
	0.05		0.035
	0.167		0.07
	0.1		0.05
	0.08		0.18
	0.125		0.2
	0.056		0.11
	0.13		0.024
			0.074
			0.12
			0.086
			0.036
			0.043
			0.12
			0.072
			0.09
			0.135
			0.13
			0.069
			0.065
			0.182
			0.07
			0.068
			0.117
			0.037

## Sheet: Fig S9o
Experiment N°, device type, condition	N peaks ITO-SOMA		Experiment N°, device type, condition	N peaks ITO-ENDFEET
Experiment 1-ITOAMPC8B	1		Experiment 1-ITOAMPC8A	1
Experiment 2-ITOAMPC9A	1		Experiment 2-ITOAMPC8B	2
	1		Experiment 3-ITOAMPC9A	3
Experiment 3-ITOAMPC11B	2			1
	2		Experiment 3-ITOAMPC11B	3
	3			4
	3			2
	3			3
	4			2
	4			5
	2			4
	2			3
				2
				6
				3
				3
				2
				6
				3
				6
				3
				6
				1
				3
				1
				5
				3
				2
				1

## Sheet: Fig S9n
Experiment N°, device type, condition	Tonset (s) ITO SOMA		Experiment N°, device type, condition	Tonset (s) ITO ENDFEET
Experiment 1-ITOAMPC8B	78		Experiment 1-ITOAMPC8A	218
Experiment 2-ITOAMPC9A	138		Experiment 2-ITOAMPC8B	149
	195		Experiment 3-ITOAMPC9A	123
Experiment 3-ITOAMPC11B	124			152
	142		Experiment 3-ITOAMPC11B	47
	49			22
	20			19
	22			24
	24			117
	28			6
	38			12
	13			24
				68
				1
				25
				22
				22
				29
				93
				10
				30
				15
				172
				22
				175
				5
				21
				57
				111

## Sheet: Fig S9p
Experiment N°, device type, condition	T peak (s) ITO-SOMA		Experiment N°, device type, condition	Tpeak (s) ITO-ENDFEET
Experiment 1-ITOAMPC8B	98		Experiment 1-ITOAMPC8A	235
Experiment 2-ITOAMPC9A	259		Experiment 2-ITOAMPC8B	217
	247		Experiment 3-ITOAMPC9A	246
Experiment 3-ITOAMPC11B	182			267
	216		Experiment 3-ITOAMPC11B	222
	161			32
	34			171
	38			34
	174			132
	34			30
	202			56
	30			68
				113
				22
				36
				107
				32
				34
				104
				37
				79
				20
				180
				32
				184
				29
				36
				193
				252

## Sheet: Fig S9q
Experiment N°, device type, condition	RESP CELLS (%) ITO SOMA		Experiment N°, device type, condition	RESP CELLS (%) ITO ENDFEET
Experiment 1-ITOAMPC8A	0		Experiment 1-ITOAMPC8A	7.69231
Experiment 1-ITOAMPC8B	20		Experiment 1-ITOAMPC8B	6.66667
Experiment 2-ITOAMPC9A	66.6667		Experiment 2-ITOAMPC9A	40
Experiment 3-ITOAMPC11B	100		Experiment 3-ITOAMPC11B	100
