# Supplementary material for: Graphene oxide electrodes enable electrical stimulation of distinct calcium signalling in brain astrocytes
Source: Nat Nanotechnol. 2024 Jul 10;19(9):1344–53. doi: 10.1038/s41565-024-01711-4 (PMC11405283; doi:10.1038/s41565-024-01711-4)
Supplement: Supplementary file 9 — Source data for bar–dot plot and statistics in Supplementary Fig. 10. [file 41565_2024_1711_MOESM9_ESM.xlsx]

## Sheet: Fig S10f
%resp cells ex-vivo
Experiment N°	Device type, Name	slice N°	RESP CELLS (%) GO		Experiment N°	Device type, Name	slice N°	RESP CELLS (%) rGO
Experiment 1 GO	GO1C	3	60		Experiment 1 rGO	RGO2F	5	80
	GO1A	1	75			RGO2E	4	45,83333
Experiment 2 GO	GO2C	3	75		Experiment 2 rGO	RGO3E	4	47,82609
	GO2D	4	66,66667			RGO3G		56,66667
	GO2F	6	87,5		Experiment 3 rGO	RGO4D	3	47,05882
Experiment 3 GO	GO4E	4	27,77778			RGO4E	4	54,28571
	GO4C	2	60,86957			RGO4F	5	57,77778
Experiment 4 GO	GO5B	1	53,84615		Experiment 4 rGO	RGO6C	2	51,51515
	GO6C	3	76,19048			RGO7B	2	29,03226
Experiment 5 GO	GO7D	3	47,05882
	GO7F	5	41,66667
Experiment 6 GO	GO9A	1	60
	GO8D	3	27,27273

## Sheet: Fig S10h
ΔF/F soma/processes ex-vivo
Experiment N°	Device type, name	SLICE N°	ΔF/F SOMA GO	ΔF/F ENDFEET GO	Experiment N°	Device type, name	SLICE N°	ΔF/F SOMA RGO	SLICE N°	ΔF/F ENDFEET GO
Experiment 1 GO	GO60X-B	2	0.08	0.05	Experiment 1 rGO	RGO60X-B	2	0.04	2	0.03
			0.07	0.14				0.24		0.05
				0.07				0.1		0.04
				0.22						0.14
										0.09
										0.06
Experiment 2 GO	GO60X-D	4	0.03	0.05						0.05
	--			0.05						0.04
	--			0.048						0.07
	--			0.12						0.07
	--			0.15						0.02
	--			0.06
	--			0.03
	--			0.07	Experiment 2 rGO	RGO60X-c	3	0.07	3	0.1
										0.14
										0.05
Experiment 3 GO	GO60X-A			0.11						0.03
				0.24						0.05
				0.19						0.04
				0.24						0.03
										0.13
	--
Experiment 4 GO	GO60X-C	3	0.1	0.24
			0.3	0.1	Experiment 3 rGO	RGO60X-D	4	0.03	4	0.03
				0.04				0.08		0.11
				0.14						0.1
				0.09						0.19
				0.09						0.08
										0.04
										0.07
										0.13
										0.1
										0.16
					Experiment 4 rGO	RGO60X-E	5	0.13		0.06
								0.06		0.02
										0.04
										0.07
										0.23
										0.08
										0.08
										0.06
										0.04
										0.06
										0.06

## Sheet: Fig S10i
Tonset (s) soma/processes ex-vivo
Experiment N°	Device type, name	SLICE N°	Tonset (s) SOMA GO	Tonset (s) ENDFEET GO		Experiment N°	Device type, name	SLICE N°	Tonset (s) SOMA rGO	Tonset (s) ENDFEET rGO
Experiment 1 GO	GO60X-B	2	78	182		Experiment 1 rGO	RGO60X-B	2	101	126
			170	130					11	73
				58					69	80
				65						38
Experiment 2 GO	GO60X-D	4	28	164						11
				7						100
				38						18
				139						10
				65						186
				230						194
				236						121
				145		Experiment 2 rGO	RGO60X-c	3	169	55
Experiment 3 GO	GO60X-A			175						118
				45						106
				60						196
				50						18
Experiment 3 GO	GO60X-C	3	106	30						64
			23	17						68
				118						70
				55		Experiment 3 rGO	RGO60X-D	4	37	29
				192					85	47
				85						108
										44
										24
										50
										103
										86
										26
										2
						Experiment 4 rGO	RGO60X-E	5	86	111
									38	136
										25
										139
										39
										160
										38
										5
										17
										7
										165

## Sheet: Fig S10m
T peak (s) soma/processes ex-vivo
Experiment N°	Device type, name	SLICE N°	Tpeak (s) SOMA GO	Tpeak (s) ENDFEET GO		Experiment N°	Device type, name	SLICE N°	Tpeak (s) SOMA rGO	Tpeak (s) ENDFEET rGO
Experiment 1 GO	GO60X-B	2	174	241		Experiment 1 rGO	RGO60X-B	2	176	221
			268	248					11	202
				103					232	243
				186						261
Experiment 2 GO	GO60X-D	4	28	165						217
				7						161
				38						18
				264						172
				221						27
				233						98
				248						256
				249		Experiment 2 rGO	RGO60X-c	3	250	218
Experiment 3 GO	GO60X-E			266						256
				252						227
				257						196
				260						119
Experiment 4 GO	GO60X-C	3	263	243						64
			238	242						217
				127						255
				220		Experiment 3 rGO	RGO60X-D	4	42	29
				195					262	141
				89						117
										255
										174
										55
										179
										157
										95
										129
						Experiment 4 rGO	RGO60X-E	5	157	196
									46	136
										25
										148
										42
										251
										138
										5
										159
										7
										165

## Sheet: Fig S10l
T peak (s) soma/processes ex vivo
Experiment N°	Device type, name	SLICE N°	Peak (n°) SOMA GO	Peak (n°) ENDFEET GO		Experiment N°	Device type, name	SLICE N°	Peak (n°) SOMA rGO	Peak (n°) ENDFEET rGO
Experiment 1 GO	GO60X-B	2	1	1		Experiment 1 rGO	RGO60X-B	2	1	1
			1	1					2	1
				1					1	2
				1						1
										3
										2
Experiment 2 GO	GO60X-D	4	2	1						1
				2						3
				1						1
				2						1
				1						1
				1		Experiment 2 rGO	RGO60X-c	3	1	1
				1						1
				1						2
										2
										4
										3
Experiment 3 GO	GO60X-E	5		1						2
				1						1
				1		Experiment 3 rGO	RGO60X-D	4	2	1
				1					1	2
										2
										1
										4
Experiment 4 GO	GO60X-C	3	1	1						2
			1	3						1
				1						3
				1						2
				1						4
				2		Experiment 3 rGO	RGO60X-E	5	3	1
									2	1
										3
										2
										2
										1
										3
										2
										3
										2
										2

## Sheet: Fig S10n
%resp cells ex-vivo soma/processes
	Device type, magnification	SLICE N°	RESP CELLS % GO SOMA	RESP CELLS % GO ENDFEET		Device type, magnification	SLICE N°	RESP CELLS % RGO SOMA	RESP CELLS % RGO ENDFEET
	GO60X-B	2	100	50		RGO60X-B	2	60	73.3333
	GO60X-D	4	50	53.3333		RGO60X-c	3	100	61.5385
	GO60X-E	5	0	57.1429		RGO60X-D	4	100	58.8235
	GO60X-C	3	50	66.6667		RGO60X-E	5	100	57.8947
