# Supplementary material for: Graphene oxide electrodes enable electrical stimulation of distinct calcium signalling in brain astrocytes
Source: Nat Nanotechnol. 2024 Jul 10;19(9):1344–53. doi: 10.1038/s41565-024-01711-4 (PMC11405283; doi:10.1038/s41565-024-01711-4)
Supplement: Supplementary file 10 — Source data for bar–dot plot and statistics in Supplementary Fig. 11. [file 41565_2024_1711_MOESM10_ESM.xlsx]

## Sheet: Fig S11a 
	ΔF/F GO CTRL ASTROCYTES	ΔF/F GO CTRL NEURONS	ΔF/F GO U73122 ASTROCYTES	ΔF/F GO U73122 NEURONS	ΔF/F GO PTX ASTROCYTES	ΔF/F GO PTX NEURONS			ΔF/F RGO CTRL ASTROCYTES	ΔF/F RGO CTRL NEURONS	ΔF/F RGO U73122 ASTROCYTES	ΔF/F RGOU73122 NEURONS	ΔF/F RGO PTX ASTROCYTES	ΔF/F RGO PTX NEURONS
	0.06	0.06	0.12	0.11	0.05	0.19			0.17	0.22	0.3	0.25	0.057	0.067
	0.06	0.06	0.08	0.16	0.07	0.2			0.3	0.23	0.11	0.45	0.05	0.06
	0.13	0.07	0.05	0.2	0.08	0.34			0.1	0.05	0.08	0.13	0.05	0.31
	0.13	0.17	0.22	0.16	0.1	0.1			0.24	0.06	0.05	0.16	0.22	0.59
	0.4	0.05	0.09	0.06	0.13	0.07			0.14	0.08	0.2	0.1	0.23	0.21
	0.07	0.06	0.14	0.08	0.055	0.07			0.12	0.09	0.47	0.13	0.15	0.09
	0.3	0.15	0.12	0.08	0.06	0.063			0.15	0.11	0.28	0.06	0.18	0.07
	0.11	0.1	0.15	0.1	0.067	0.21			0.11	0.18	0.22	0.1	0.062	0.12
	0.08	0.28	0.06	0.12	0.05	0.2			0.11	0.1	0.1	0.067	0.28	0.1
	0.06	0.2	0.1	0.4	0.05	0.3			0.3	0.09	0.18	0.08	0.15	0.077
	0.1	0.13	0.08	0.06	0.1	0.2			0.25	0.055	0.3	0.062	0.08	0.05
	0.08	0.15	0.18	0.08	0.3	0.14			0.05	0.1	0.27	0.059	0.25	0.075
	0.25	0.17	0.15	0.2	0.18	0.2			0.1	0.06	0.19	0.07	0.064	0.13
	0.48	0.1	0.4	0.05	0.076	0.19			0.27	0.32	0.11	0.06	0.1	0.14
	0.1	0.1	0.13	0.14	0.22	0.23			0.16	0.1	0.064	0.06	0.14	0.096
	0.3	0.17	0.2	0.07	0.15	0.21			0.06	0.13	0.05	0.05	0.07	0.1
	0.09	0.17	0.14	0.05	0.25	0.21			0.075	0.07	0.065	0.134	0.065	0.13
	0.1	0.16	0.14	0.06	0.13	0.11			0.15	0.3	0.14	0.45	0.066	0.055
	0.24	0.21	0.1	0.07	0.063	0.29			0.2	0.44	0.084	0.146	0.06	0.15
	0.26	0.15	0.16	0.05	0.33	0.18			0.16	0.09	0.12	0.26	0.19	0.08
	0.12	0.15	0.07	0.09	0.19	0.22			0.08	0.21	0.09	0.146	0.3	0.1
	0.19	0.2	0.09	0.14	0.085	0.11			0.07	0.11	0.09	0.15	0.08	0.19
	0.09	0.32	0.05	0.11	0.18	0.14			0.14	0.05	0.15	0.3	0.07	0.063
	0.21	0.16	0.09	0.08	0.09	0.13			0.09	0.13	0.09	0.26	0.09	0.39
	0.067	0.055	0.08	0.05	0.18	0.4			0.08	0.05	0.065	0.18	0.12	0.16
	0.085	0.23	0.05	0.06	0.32	0.1			0.09	0.051	0.077	0.14	0.1	0.06
	0.16	0.19	0.26	0.05	0.11	0.14			0.13	0.11	0.058	0.28	0.052	0.25
	0.185	0.85	0.05	0.168	0.12	0.14			0.08	0.08	0.051	0.12	0.082	0.12
	0.13	0.58	0.15	0.12	0.54	0.2			0.09	0.14	0.05	0.4	0.05	0.14
	0.14	0.83	0.1	0.217	0.15	0.26			0.18	0.18	0.21	0.13	0.052	0.1
	0.15	0.09	0.11	0.06	0.37	0.21			0.09	0.08	0.05	0.18	0.093	0.088
	0.054	0.56	0.11	0.06	0.38	0.082			0.16	0.07	0.05	0.28	0.13	0.05
	0.15	0.57	0.05	0.07	0.18	0.18			0.055	0.16	0.058	0.06	0.09	0.066
	0.44	0.24	0.07	0.19	0.12	0.08			0.37	0.19	0.055	0.11	0.05	0.05
	0.17	0.12	0.12		0.59	0.06			0.11	0.06	0.07	0.12	0.096	0.081
	0.14	0.23	0.05		0.14	0.11			0.07	0.33	0.083	0.18	0.2	0.088
	0.11	0.19	0.05		0.23	0.054			0.28	0.058	0.1	0.25	0.07	0.136
	0.08	0.05	0.15		0.11	0.12			0.08	0.056	0.34	0.35	0.05	0.15
	0.083	0.11	0.064		0.09	0.26			0.1	0.06	0.31	0.2	0.05	0.1
	0.21	0.13	0.1		0.1	0.053			0.074	0.22	0.247	0.08	0.07	0.052
	0.13	0.5	0.05		0.27	0.05			0.15	0.07	0.216	0.14	0.05	0.17
	0.07	0.2	0.107		0.07	0.09			0.21	0.05	0.09		0.05	0.13
	0.1	0.12	0.234		0.24	0.09			0.066	0.18	0.13		0.084	0.124
	0.18	0.09	0.4		0.21	0.16			0.1	0.16	0.249		0.066	0.126
	0.12	0.22	0.09		0.22	0.054			0.085	0.05	0.056		0.063	0.218
	0.23	0.08	0.181		0.055	0.12			0.09	0.05	0.096		0.052	0.16
	0.09	0.09	0.252		0.11	0.09			0.05	0.07	0.1		0.07	0.186
	0.08	0.08	0.233		0.14	0.13			0.058	0.11	0.06		0.05	0.277
	0.07	0.11	0.15		0.13	0.05			0.13	0.14	0.19		0.05	0.108
	0.07	0.05	0.09		0.24	0.172			0.19	0.06	0.075		0.06	0.114
	0.2	0.09	0.2		0.33	0.06			0.1	0.07	0.125		0.13	0.306
	0.95	0.17	0.13		0.073	0.29			0.058	0.26	0.14		0.079
	0.34	0.07	0.25		0.085	0.055			0.15	0.08	0.13		0.057
	0.19	0.09	0.29		0.13	0.05			0.327	0.13	0.13		0.31
	0.34	0.15	0.258		0.15	0.05			0.068	0.05	0.07		0.107
	0.35	0.07	0.06		0.28	0.05			0.05	0.06	0.2		0.09
	0.1	0.09	0.18		0.07	0.12			0.05	0.22	0.11		0.135
	0.13	0.16	0.12		0.39				0.057	0.07	0.1
	0.16	0.34	0.16		0.066				0.14	0.05	0.25
	0.17	0.12			0.059				0.18	0.21	0.13
	0.19	0.09			0.063				0.19	0.07
	0.14	0.06			0.09				0.4	0.09
	0.25	0.07			0.069				0.46	0.09
	0.05	0.07			0.057				0.19	0.15
	0.14	0.13			0.13				0.23	0.15
	0.4	0.3			0.054				0.17	0.13
	0.25	0.08			0.094				0.04	0.09
	0.07	0.1			0.082				0.15	0.28
	0.16	0.08			0.052				0.13	0.16
	0.13	0.06			0.1				0.13	0.16
	0.05				0.2				0.14	0.29
	0.36				0.07				0.1	0.11
	0.18				0.25				0.06	0.15
	0.14				0.13				0.06	0.05
	0.2				0.05				0.06	0.19
	0.21				0.05				0.18	0.16
	0.27				0.05				0.14	0.12
	0.27								0.22	0.11
	0.31								0.25	0.07
	0.1								0.21	0.1
	0.13								0.13	0.16
	0.27								0.21	0.08
	0.1								0.18	0.06
	0.3								0.19	0.13
	0.18								0.4
	0.26								0.46
	0.23								0.19
	0.12								0.23
	0.19								0.17
	0.26								0.04
	0.24								0.18
	0.07								0.07
	0.06								0.32
	0.05								0.19
	0.14								0.14
									0.26
									0.12
									0.12
									0.19
									0.12
									0.11
									0.09
									0.1
									0.08
									0.22
									0.22
									0.22
									0.11
									0.12
									0.13
									0.3
									0.2
									0.07
									--
									--
									--
									--
									--
									--

## Sheet: Fig S11b
	N peaks GO CTRL ASTROCYTES	N peaks GO CTRL NEURONS	N peaks GO U73122 ASTROCYTES	N peaks GO U73122 NEURONS	N peaks GO PTX ASTROCYTES	N peaks GO PTX NEURONS			N peaks RGO CTRL ASTROCYTES	N peaks RGO CTRL NEURONS	N peaks RGO U73122 ASTROCYTES	N peaks RGO U73122 NEURONS	N peaks RGO PTX ASTROCYTES	N peaks RGO PTX NEURONS
	1	1	1	1	1	2			5	1	1	5	1	3
	1	1	1	2	3	2			2	1	3	5	1	1
	1	1	1	2	1	4			1	1	1	1	1	4
	1	1	1	1	1	1			1	2	1	1	6	1
	1	1	1	1	1	2			4	1	1	1	4	1
	1	1	1	1	5	1			1	1	5	4	1	1
	1	1	1	1	1	1			2	1	1	1	1	1
	1	1	1	1	3	2			1	2	3	1	7	1
	1	1	1	1	1	1			1	1	6	1	1	1
	1	1	1	1	1	1			1	1	3	1	1	2
	1	1	1	1	1	1			2	1	4	1	3	1
	1	1	1	1	1	1			1	1	1	2	5	3
	1	1	1	1	1	5			3	4	3	2	1	2
	1	1	1	1	3	3			1	3	1	1	2	5
	1	1	1	2	1	2			5	1	1	1	2	1
	1	2	1	1	1	2			1	3	3	1	1	1
	1	2	1	1	6	2			1	1	1	2	1	1
	1	2	1	1	3	4			3	1	1	3	4	1
	1	1	1	1	6	4			3	5	2	2	5	4
	1	1	1	1	7	1			2	2	1	1	5	1
	1	1	1	1	7	2			3	2	1	1	8	1
	1	1	1	1	1	1			1	1	1	1	1	1
	1	1	1	1	1	1			2	1	1	2	6	1
	1	1	1	2	4	1			1	2	1	1	3	4
	1	1	1	1	1	4			1	1	3	1	1	1
	1	1	1	1	1	4			1	1	1	2	4	1
	1	1	1	1	6	2			3	1	1	2	1	1
	1	1	1	1	3	1			3	1	1	2	2	1
	1	1	1	1	6	2			4	1	1	1	1	1
	1	1	1	1	1	1			3	1	1	1	1	1
	1	1	1	1	2	1			3	1	1	3	1	2
	1	1	2	1	4	1			2	1	1	1	4	1
	1	1	1	1	3	3			1	1	1	3	1	1
	1	1	1	1	3	4			3	1	1	1	1	1
	2	1	1		3	1			2	1	1	2	1	1
	1	1	1		1	4			1	1	1	2	2	2
	1	2	1		2	1			12	1	1	2	1	2
	1	1	1		1	3			1	1	1	6	3	2
	1	1	1		1	1			1	3	1	3	1	1
	1	1	1		1	1			3	1	2	3	2	2
	1	1	1		1	1			1	3	2	4	1	3
	1	1	1		1	3			5	2	1		1	3
	1	1	1		3	7			2	6	1		1	2
	1	1	1		2	4			1	4	2		1	3
	1	1	3		3	1			1	1	1		1	1
	2	1	1		1	1			1	3	2		1	1
	1	1	3		1	1			1	5	1		1	1
	3	1	3		2	2			1	1	1		2	1
	1	1	3		3	1			1	1	1		1	1
	1	1	1		1	2			2	1	1		1	1
	1	1	2		2	1			3	2	1		1	1
	1	1	1		1	4			1	1	1		1
	1	1	1		3	1			1	1	2		1
	2	1	3		1	1			1	1	1		1
	1	1	2		2	1			1	2	6		2
	1	1	1		1	1			1	3	1		1
	1	1	1		4	1			1	1	1		1
	1	1	1		3				1	3	3
	1	1	1		1				1	2	1
	1	1			1				1	3	1
	1	1			1				2	1
	1	1			1				1	1
	1	1		--	3				1	1
	1	2			1				2	2
	1	1			4				5	4
	1	1			2				2	1
	1	1			1				1	1
	1	1			1				2	1				--
	2	1			1				3	1				--
	1	1			1				3	2
	1	1			1				2	1
	1	1			1				3	1
	1	1			1				6	1
	1				1				1	1
	2				1				1	2
	1				1				1	1
	1				1				2	3
	1								3	1
	1								1	1
	1								1	1
	1								1	1
	1								1	1
	1								1	1
	1								2	1
	1								1
	1								1	--
	1								2	--
	1								5
	1								2
	1								1
	1								2
	1								1
	1								1
	2								1
	1								1
	1								1
	1								2
	1								2
	1								2
	1			--					2
	2			--					1
									1
									1
									3
									1
									2
									1
									2
									1
									5
									1
									6
									1

## Sheet: Fig S11c
	RESP CELLS % GO CTRL ASTROCYTES	RESP CELLS % GO CTRL NEURONS	RESP CELLS % GO U73122 ASTROCYTES	RESP CELLS % GO U73122 NEURONS	RESP CELLS % GO PTX ASTROCYTES	RESP CELLS % GO PTX NEURONS			RESP CELLS % RGO CTRL ASTROCYTES	RESP CELLS % RGO CTRL NEURONS	RESP CELLS % RGO U73122 ASTROCYTES	RESP CELLS % RGO U73122 NEURONS	RESP CELLS % RGO PTX ASTROCYTES	RESP CELLS % RGO PTX NEURONS
	30	50	44,4444444444444	28,5714285714286	66,6666666666667	100			44,4444444444444	50	50	0	30	25
	50	75	50	50	50	25			28,5714285714286	75	50	0	69,2307692307692	66,6666666666667
	50	33,3333333333333	50	40	68,75	100			80	66,6666666666667	25	0	50	71,4285714285714
	64,2857142857143	75	7,14285714285714	25	75	100			54,5454545454545	60	100	66,6666666666667	35,2941176470588	28,5714285714286
	69,2307692307692	16,6666666666667	20	33,3333333333333	77,2727272727273	75			46,1538461538462	60	40	25	0	11,1111111111111
	33,3333333333333	36,3636363636364	71,4285714285714	57,1428571428571	54,5454545454545	50			71,4285714285714	60	77,7777777777778	60	0	33,3333333333333
	50	41,6666666666667	16,6666666666667	20	50	42,8571428571429			42,8571428571429	66,6666666666667	66,6666666666667	66,6666666666667	52,9411764705882	60
	53,3333333333333	75	66,6666666666667	50	0	16,6666666666667			50	20	36,3636363636364	40	12,5	0
	27,2727272727273	25	45	30	8,33333333333333	0			22,2222222222222	60	33,3333333333333	25	90	50
	100	100	70	33,3333333333333	33,3333333333333	10			66,6666666666667	0	72,7272727272727	83,3333333333333	54,5454545454545	66,6666666666667
	75	60	80	25	41,6666666666667	70			10	83,3333333333333	71,4285714285714	33,3333333333333	36,3636363636364	50
	100	66,6666666666667	62,5	100	45	66,6666666666667			21,4285714285714	37,5	8,33333333333333	22,2222222222222	10	71,4285714285714
	25	22,2222222222222	16,6666666666667	28,5714285714286		28,5714285714286			40	36,3636363636364	50	0	75	80
	100	83,3333333333333	0	20	11,1111111111111	60			88,8888888888889	44,4444444444444	30,7692307692308	77,7777777777778	11,1111111111111	33,3333333333333
	0	63,6363636363636			0				100	38,4615384615385	0	85,7142857142857
	60	0							60	9,09090909090909	36,3636363636364	66,6666666666667
	40	50							75	27,2727272727273
	80	28,5714285714286			--	--			66,6666666666667	50
	60	33,3333333333333			--	--			77,7777777777778	44,4444444444444
	85,7142857142857	33,3333333333333			--	--			75	57,1428571428571
	75	50							100	66,6666666666667
	50	16,6666666666667							40	58,3333333333333
	50	--							57,1428571428571	80
		--
						--
						--

## Sheet: Fig S11d
	T onset (s) GO CTRL ASTROCYTES	T onset (s) GO CTRL NEURONS	T onset (s) GO U73122 ASTROCYTES	T onset (s) GO U73122 NEURONS	T onset (s) GO PTX ASTROCYTES	T onset (s) GO PTX NEURONS			T onset (s) RGO CTRL ASTROCYTES	T onset (s) RGO CTRL NEURONS	T onset (s) RGO U73122 ASTROCYTES	T onset (s) RGO U73122 NEURONS	T onset (s) RGO PTX ASTROCYTES	T onset (s) RGO PTX NEURONS
	68	211	32	115	70	62			77	121	53	7	60	148
	65	93	83	60	2	9			46	56	3	15	196	146
	64	212	108	158	13	26			134	78	45	121	37	32
	56	65	37	180	101	127			154	34	119	16	237	26
	30	76	207	228	47	11			99	232	31	98	230	16
	27	58	61	223	44	9			88	155	24	141	253	48
	53	49	9	217	96	136			57	237	35	104	117	84
	52	201	94	100	104	34			157	59	120	48	11	152
	116	44	198	26	251	99			42	160	23	74	34	209
	115	93	199	13	195	5			80	65	52	123	184	9
	113	101	211	226	29	103			45	206	73	195	19	167
	56	115	112	7	36	108			124	150	74	196	33	6
	62	12	113	158	44	36			18	82	11	2	14	168
	77	133	201	212	76	74			77	94	88	97	184	58
	194	237	223	28	20	39			59	73	109	62	181	42
	136	56	168	167	80	10			96	98	24	127	83	56
	34	139	140	226	4	47			130	133	147	50	255	36
	201	215	84	156	14	22			37	44	120	30	82	37
	105	159	67	246	18	49			148	72	181	137	36	26
	76	66	32	50	29	54			114	100	106	30	49	96
	50	157	37	124	57	30			75	41	79	197	8	96
	35	146	143	155	193	84			121	104	59	32.7	59	256
	69	75	227	76	117	72			43	150	75	120	60	12
	58	96	164	141	39	101			65	73	262	229	12	56
	38	61	147	6	39	45			67	42	24	131	236	134
	127	26	48	58	74	2			28	188	95	113	8	23
	63	74	63	240	178	15			97	159	197	167	43	66
	43	93	38	85	13	203			11	103	190	127	242	24
	264	201	27	77	36	134			11	99	196	143	49	65
	95	146	96	174	65	44			41	126	72	116	27	83
	189	101	124	115	22	221			9	146	136	2	25	87
	143	47	201	88	84	56			8	177	122	124	14	133
	136	68	200	157	78	121			117	16.4	141	147	99	127
	14	53	66	114	156	30			66	13.2	102	67	93	128
	75	170	192		156	70			49	87	49	127	42	48
	127	75	217		138	15			85	250	31	233	52	98
	78	42	127		66	241			49	98	170	207	60	124
	59	80	61		190	11			243	104	84	33	6	39
	56	81	138		202	37			64	13	87	100	33	1
	68	104	180		186	124			75	90	30	176	131	57
	37	160	257		79	63			21	111	87	71	24	36.2
	15	256	131		166	18			43	73	150		110	76
	33	172	92		4	6			50	77	177		55	86
	29	155	41		38	5			112	38	89		177	14
	179	52	75		95	13			261	145	97		103	18.4
	176	190	154		99	20			172	62	98		174	48.6
	83	101	47.4		93	30			50	13	125		174	15.7
	160	111	46.3		113	51			75	108	164		36	55.1
	263	119	51		13	174			61	15	32.5		100	9.4
	198	129	116		136	16			82	88	40		68	88
	104	167	84		62	63			76	39	35		109	1.4
	80	201	36.2		266	78			223	34	186		77
	39	95	42		102	52			250	22	166		1
	44	117	150		34	58			147	44	230		53
	98	26	104		19	95			53	21	1		23.8
	88	184	159		152	13			163.6	13	213		170
	113	84	236		11	7			147.7	90	21		105
	16	113	168		35				177	111	1
	63	170	100		134				46	73	141
	25	179			76				128	17	117
	75	83			108				21	134
	73	55			98				230	60
	195	152			65				66	107
	88	123			53				37	86
	149	35			50				15	50
	211	158			112				66	73
	91	150			124				106	185
	127	86			136				40	169
	114	87			39				33	25
	213	93			65				50	100
	109	146			64				57	78
	81	101			107				48	72
	142	2			53				19	128
	30				71				14	184
	40				190				65	19
	35				133				91	76
	184				30				32	30
	52								152	105
	56								79	185
	90								58	141
	25								74	118
	65								149	247
	68								128	29
	57								21	76
	82								230
	198								66
	203								37
	104								15
	215								66
	128								106
	77								34
	80								9
	39								28
	44								74
	98								46
	88								38
	113								29
	4								37
	89								48
	140								25
	60								169
									98
									55
									117
									104
									13
									127
									34
									40
									15
									3
									50
									11

## Sheet: Fig S11e
	T peak (s) GO CTRL ASTROCYTES	T peak (s) GO CTRL NEURONS	T peak (s) GO U73122 ASTROCYTES	T peak (s) GO U73122 NEURONS	T peak (s) GO PTX ASTROCYTES	T peak (s) GO PTX NEURONS			T peak (s) RGO CTRL ASTROCYTES	T peak (s) RGO CTRL NEURONS	T peak (s) RGO U73122 ASTROCYTES	T peak (s) RGO U73122 NEURONS	T peak (s) RGO PTX ASTROCYTES	T peak (s) RGO PTX NEURONS
	217	213	36	217	70	216			78	121	255	172	144	148
	253	257	209	65	2	9			57	239	106	258	233	208
	245	212	120	232	13	229			240	78	45	121	249	74
	242	245	42	229	101	258			159	34	119	18	241	129
	252	80	215	241	47	11			145	239	253	261	225	89
	98	70	216	237	44	9			255	249	239	141	253	89
	257	148	9	239	96	137			60	253	45	104	266	91
	242	233	204	232	104	239			162	62	121	263	137	246
	178	256	209	254	251	246			43	256	23	200	237	211
	74	255	207	13	195	201			85	208	255	208	189	26
	261	249	213	256	29	261			226	216	75	211	66	253
	210	124	242	13	36	111			124	152	85	221	209	13
	250	141	244	192	44	82			18	82	16	2	14	259
	259	263	206	230	76	179			262	145	221	177	191	141
	262	248	225	85	20	216			59	235	250	62	186	260
	267	242	171	234	80	232			248	110	212	235	253	256
	184	236	140	231	4	232			130	231	148	185	268	239
	231	219	255	261	14	165			37	258	239	245	240	208
	259	258	72	246	18	57			225	114	185	204	114	26
	245	195	265	161	29	159			117	203	239	257	139	96
	209	258	193	247	57	188			109	126	246	203	264	98
	259	252	239	163	193	255			184	219	201	293	211	261
	262	253	258	195	117	262			257	150	246	127	196	96
	250	269	266	146	39	233			249	92	232	235	160	262
	236	152	252	6	39	199			240	92	24	240	236	239
	256	228	206	60	74	26			28	188	203	122	8	131
	255	205	266	261	178	15			141	217	197	181	138	262
	255	261	38	270	13	212			41	210	211	133	255	263
	109	260	255	81	36	206			65	241	253	153	217	261
	255	241	247	178.7	65	266			70	223	261	107	201	265
	189	260	256	236	22	238			16	241	255	8	206	210
	251	260	210	100	84	60			8	208	228	128	83	193
	253	256	236	245	78	155			117	183	234	153	253	155
	255	265	68	243	156	141			72	269	206	133	208	265
	255	252	199		156	251			57	217	230	133	237	217
	154	257	217		138	181			209	253	243	241	200	255
	255	254	138		66	247			50	169	273	111	217	291
	257	260	268		190	19			244	214	256	45	232	285
	242	266	253		202	260			247	50	279	105	171	195
	257	264	181		186	211			85	96	255	181	131	107
	37	264	257		79	110			57	115	279	82	254	243
	29	256	196		166	106			181	72	270		150	233
	35	260	200		4	101			109	90	274		250	237
	53	256	282		38	225			249	56	92		181	20
	182	260	281		95	83			264	158	285		256	270
	260	241	160		99	238			172	69	126		241	245
	83	267	50.6		93	202			239	21	289		174	234.8
	160	113	41.2		113	54			75	257	282		94	278
	322	269	230		13	195			210	18	272		285	229.6
	296	262	270		136	115			89	151	245		278	210.7
	238	265	93		62	77			265	184	290		298	231.8
	262	216	38.9		266	176			245	50	239		295
	291	248	278		102	233			256	243	178		121
	239	252	211		34	65			153.9	208	242		279
	250	259	109		19	146			58.9	26	4		44.9
	268	255	258		152	66			226.7	50	113		251
	262	266	239.6		11	71			263.9	96	26		253.9
	260	262	241		35				264	115	4
	259	260	257		134				263	72	144
	154	267			76				133	35	138
	259	264			108				131	235				--
	265	260			98				240	222				--
	264	262			65				73	213
	264	247			53				40	91
	269	243			50				150	237
	265	178			112				191	79
	265	201			124				107	186
	270	223			136				60	195
	267	260			39				44	231
	269	261			65				60	255
	265	241			64				119	258
	265	260			107				67	236
	269	2			53				147	253
	262				71				264	251
	60				190				253	149
	264				133				94	262
	258				30				34	47
	261								201	266
	266								262	263
	263								67	248
	25								83	121
	266								157	259
	251								133	36
	257								131	78
	261								240
	260								73
	259								40
	267								150
	260								191
	266								107
	264								37
	262								9
	291								227
	239								215
	250								58
	268								43
	262								34
	4								40
	253								225
	257								107
	264								176
									107
									58
									148
									106
									36
									249
									221
									258
									18
									7
									181
									11
