# Supplementary material for: Graphene oxide electrodes enable electrical stimulation of distinct calcium signalling in brain astrocytes
Source: Nat Nanotechnol. 2024 Jul 10;19(9):1344–53. doi: 10.1038/s41565-024-01711-4 (PMC11405283; doi:10.1038/s41565-024-01711-4)
Supplement: Supplementary file 11 — Source data for statistics in Supplementary Table 1. [file 41565_2024_1711_MOESM11_ESM.xlsx]

## Sheet: Panel a
GO 0,125 g/l Sa	GO 0,125 g/l Sq	GO 0,5 g/l Sa	GO 0,5 g/l Sq	GO 1 g/l Sa	GO 1 g/l Sq	GO 2 g/l Sa	GO 2 g/l Sq	rGO Sa	rGO Sq	ITO Sa	ITO Sq
2.2996	3.098	2.3413	3.0647	1.9406	2.503	2.0485	2.6431	1.8125	2.2938	1.8394	2.4038
1.9229	2.4433	1.9329	2.442	1.9495	2.4688	1.9776	2.5093	1.903	2.483	1.819	2.3618
2.0947	2.6713	1.9741	2.499	1.9054	2.4202	2.0796	2.6357	1.8745	2.537	1.9203	2.5429
2.0853	2.6433	2.0346	2.5719	2.1496	2.9394	2.14	2.9371			1.8735	2.5083
