# Supplementary material for: Graphene oxide electrodes enable electrical stimulation of distinct calcium signalling in brain astrocytes
Source: Nat Nanotechnol. 2024 Jul 10;19(9):1344–53. doi: 10.1038/s41565-024-01711-4 (PMC11405283; doi:10.1038/s41565-024-01711-4)
Supplement: Supplementary file 12 — Source Data for statistics in Fig. 1. [file 41565_2024_1711_MOESM12_ESM.xlsx]

## Sheet: Fig 1d
n° cells/area
	ITO	rGO	GO	GOX10
	24	17	30	61
	12	17	16	42
	16	22	25	23
	25	11	11	29
	24	18	14	49
		10	6	47

## Sheet: Fig 1f
Normalised mRNA gfap levels
	ITO NO STIM	ITO STIM		RGO NO STIM	RGO STIM		GO NO STIM	GO STIM
	1	0.5		1	0.54		1	1.01
	1	0.53		1	0.26		1	0.42
	1	0.52		1	0.8		1	1.17
	1	0.54		1	0.9015		1	1.0225
