# Supplementary material for: Graphene oxide electrodes enable electrical stimulation of distinct calcium signalling in brain astrocytes
Source: Nat Nanotechnol. 2024 Jul 10;19(9):1344–53. doi: 10.1038/s41565-024-01711-4 (PMC11405283; doi:10.1038/s41565-024-01711-4)
Supplement: Supplementary file 13 — Source Data for statistics in Fig. 4. [file 41565_2024_1711_MOESM13_ESM.xlsx]

## Sheet: Fig 5b
DATE	DEVICE TYPE, N°, CONDITION	slice N°	DF/F		DATE	DEVICE TYPE, N°, CONDITION	slice N°	DF/F		DATE	DEVICE TYPE, N°, CONDITION	slice N°	DF/F		DATE	DEVICE TYPE, N°, CONDITION	slice N°	DF/F
2021-09-27	GO1C	3	1.23		2021-10-08	RGO2F	5	0.076		2021-10-20	GO7A NO STIM	1	0.17		2021-10-19	RGO4A NO STIM	1	0.101
			0.42					0.035					0.092					0.066
			0.27					0.146					0.145					0.173
	GO1A	1	0.335					0.105					0.143					0.072
			0.165					0.132		2021-10-19	GO6A NO STIM	1	0.091					0.059
			0.242					0.184					0.095					0.052
2021-10-01	GO2C	3	0.232					0.291					0.168					0.083
--			0.237					0.074					0.05					0.065
--			0.211					0.165					0.055					0.076
--			0.287					0.158					0.047		2021-10-20	RGO 5A NO STIM	1	0.082
--			0.1329					0.068					0.078					0.084
--			0.08					0.152					0.053					0.057
--			0.157					0.078					0.15					0.131
--			0.137					0.155										0.062
--			0.267					0.203										0.053
--	GO2D	4	0.194					0.047										0.167
--			0.415			RGO2E	4	0.11
--			0.338					0.116
--			0.377					0.067
--			0.662					0.101
--			0.954					0.174
--	GO2F	6	0.336					0.1
--			0.063		--	--	--	0.22
--			0.277					0.124
--			0.177					0.117
--			0.212					0.072
--			0.138					0.121
--			0.122		2021-10-14	RGO3E	4	0.042
2021-10-15	GO4E	4	0.205					0.134
			0.132					0.114
			0.088					0.129
			0.264					0.069
			0.098					0.042
--	GO4C	2	0.043					0.029
--			0.035					0.137
--			0.102					0.123
--			0.126					0.223
--			0.267					0.083
--			0.033		--	--	--	0.046
--			0.087		--	--	--	0.041
--			0.064		--	RGO3G		0.038
--	--		0.135		--	--	--	0.028
--	--		0.049		--	--	--	0.17
--	--		0.135		--	--	--	0.05
--	--		0.073		--	--	--	0.043
--	--		0.109			--	--	0.205
--	--		0.083					0.044
2021-10-19	GO5B	1	0.045		--	--	--	0.057
			0.237		--	--	--	0.278
			0.294					0.056
			0.271					0.084
			0.215					0.069
			0.193					0.129
			0.482					0.071
			0.06					0.147
			0.064		2021-10-19	RGO4D	3	0.1
			0.159					0.08
			0.267					0.102
			0.068			--	--	0.174
--	--		0.143			--	--	0.151
--	--		0.123					0.06
--	GO6C	3	0.151			--	--	0.357
--			0.075			--	--	0.099
--			0.044			--	--	0.073
--			0.09			--	--	0.062
--			0.149			--	--	0.055
--			0.236			--	--	0.618
--			0.289			--	--	0.568
--			0.089			--	--	0.083
--			0.181			--	--	1019
--			0.106			--	--	0.303
--			0.2			--	--	0.267
--			0.31			--	--	0.318
--			0.27			RGO4E	4	0.129
--			0.21		--			0.127
			0.1		--			0.107
			0.106					0.151
2021-10-20	GO7D	3	0.07		--			0.128
			0.131		--			0.139
			0.247		--			0.308
			0.2		--	--		0.117
			0.174		--			0.159
			0.265		--			0.143
			0.223		--			0.118
--			0.26		--			0.168
--	GO7F	5	0.237		--			0.213
--			0.33		--			0.092
--			0.481		--			0.141
--			0.074		--			0.068
--			0.168		--			0.049
2021-10-21	GO9A	1	0.255		--	RGO4F	5	0.251
			0.109		--			0.089
			0.175		--			0.326
			0.072					0.282
			0.285					0.192
			0.144					0.231
			0.246					0.212
			0.107					0.108
			0.353					0.194
			0.213					0.366
			0.259					0.075
			0.221					0.089
	GO8D	3	0.089					0.103
			0.053			--	--	0.274
			0.1					0.104
			0.112					0.191
			0.218		--			0.078
			0.133		--			0.38
						--		0.194
					--	--		0.261
					--	--		0.159
					--	--		0.241
					--	--		0.13
					--	--		0.071
					--	--		0.498
					--	--		0.191
					2021-10-21	RGO6C	2	0.123
						--		0.048
						--		0.138
						--		0.098
	--							0.227
	--				--			0.207
					--	--	--	0.14
					--	--	--	0.102
	--	--	--					0.038
	--	--	--		--			0.212
					--			0.138
					--			0.217
					--			0.09
					--			0.115
					--			0.22
					--			0.062
					--			0.105
					--			0.167
					--			0.264
					--	RGO7B	2	0.069
					--	--	--	0.116
						--	--	0.053
						--	--	0.048
						--	--	0.598
								0.069
								0.072
						--
					--	--
					--	--
						--
						--
						--
						--
						--		--
						--		--
					--
					--
					--
					--
					--
					--
					--
					--
					--
					--
					--
					--
					--
					--
					--
					--
					--
					--
					--
					--
					--
					--
					--
					--
					--
					--
					--
					--
					--
					--			--
					--	--	--
					--	--	--
					--
					--
					--
					--
					--
					--	--	--
					--
					--
					--
					--
					--
					--
					--
					--
					--
					--
					--
					--
					--

## Sheet: Fig 5c
DATE	DEVICE TYPE, N°, CONDITION	slice N°	N ° OF PEAKS		DATE	DEVICE TYPE, N°, CONDITION	slice N°	N ° OF PEAKS
2021-09-27	GO1C	3	1		2021-10-08	RGO2F	5	3
			1					1
			1					3
	GO1A	1	1					1
			1					2
--			1					1
	GO2C	3	1					1
			1					1
			1					1
			1					3
--			1					1
--			1					3
2021-10-01			1					1
--			1					1
--			1					2
--	GO2D	4	1					3
--			1			RGO2E	4	1
--			1					1
--			1					1
--			1					1
--			1					1
--	GO2F	6	1					1
--			1					1
--			1					1
--			1					3
--			1					1
--			1					5
--			1					1
2021-10-15	GO4E	4	1		2021-10-14	RGO3E	4	2
--			1					2
--			1					3
--			1					1
--			1					1
--	GO4C	2	1					1
--			1					1
--			1					1
--			1					1
--			2					1
--			1					1
--			1					1
			1			RGO3G		1
--			1					1
--			1					1
--			1					1
--			1					1
--			1					1
--			1					1
2021-10-19	GO5B	1	1					1
			1					1
			1					1
			1					1
			1					1
			1					1
			1					1
			1					1
			1					1
			1		2021-10-19	RGO4D	3	1
			1					1
			1					1
			1					2
			1					1
--	GO6C	3	1					1
--			1					1
--			1					2
--			1					1
--			1					1
--			1					1
--			1					1
--			1					1
--			2					1
--			1					1
--			1			RGO4E	4	1
--			1					2
--			1					2
--			1					1
--			1					1
--			1					5
--			1					2
--			1					1
--			1					1
2021-10-20	GO7D	3	1					1
--			1					1
			1					1
			1					1
			1					1
			1					1
			1					1
			1					1
	GO7F	5	1					1
			1					1
			1					1
			1					1
			1			RGO4F	5	1
2021-10-21	GO9A	1	1					1
			1					2
			1					3
			1					2
			1					1
			1					3
			1					1
			1					1
			1					1
	GO8D	3	1					1
			1					1
			1					2
			1					1
			1					1
			1					1
								2
								1
								1
								1
								1
								1
								2
								2
					2021-10-21	RGO6C	2	1
								1
								1
								1
								1
								1
								1
								2
								1
								1
								1
								2
								1
								1
								1
								1
								1
								1
								1
						RGO7B	2	4
								1
								2
								1
								6
								1
								2
								--
