# Supplementary material for: Graphene oxide electrodes enable electrical stimulation of distinct calcium signalling in brain astrocytes
Source: Nat Nanotechnol. 2024 Jul 10;19(9):1344–53. doi: 10.1038/s41565-024-01711-4 (PMC11405283; doi:10.1038/s41565-024-01711-4)
Supplement: Supplementary file 14 — Source Data for statistics in Extended Data Fig. 1. [file 41565_2024_1711_MOESM14_ESM.xlsx]

## Sheet: Fig 4b
Vmem (mV) pre stim GO	Vmem (mV) post stim GO	Vmem (mV) pre stim RGO	Vmem (mV) post stim RGO
5	41	-5	25
-15	-10	-25	-5
-0.1	40	-18	12
-15	-9	-21	-16
-14	-9	-9	-1
-38	-30
0.1	6
-22	-12
-5	4
-4	3
-30	-10
-7.5	-5
-40	-25
-9	-5
-7.5	1
-19	-8

## Sheet: Fig 4c
T onset (s) GO	T onset (s) RGO
6.5	49
13.7	37.6
5.4	45.5
12.8	10
28.5	16.86
12.9
7.8
5.1
10.3
48
13
6.45
7.8
22.9

## Sheet: Fig 4f
ΔF/F GO (+)	N° ROI GO(+)		ΔF/F GO(-)	N° ROI GO(-)		ΔF/F RGO(+)	N° ROI RGO (+)		ΔF/F RGO(-)	N° ROI RGO(-)
0.013	13		0.005	55		0.018	51		0.019	66
0.009	73		0.007	57		0.009	69		0.026	53
0.009	71		0.012	44		0.007	88		0.022	58
0.009	52					0.007	82		0.026	73
0.011	61					0.006	45		0.026	67
									0.01	50

## Sheet: Fig 4g
Tonset (s) GO (+)	N° ROI GO (+)		Tonset (s) GO (-)	N° ROI GO (-)			Tonset (s) RGO (+)	N° ROI RGO(+)		Tonset (s) RGO(-)	N° ROI RGO(-)
68	13		70	55			81	51		69	66
55	73		48	57			77	69		56	53
44	71		68	44			128	88		57	58
61	52						146	82		53	73
28	61						76	45		48	67
										56	50
